# Supplementary material for: Assessment of the Risk of Suicide-Related Events Induced by Concomitant Use of Antidepressants in Cases of Smoking Cessation Treatment with Varenicline and Assessment of Latent Risk by the Use of Varenicline
Source: PLoS One. 2016 Sep 22;11(9):e0163583. doi: 10.1371/journal.pone.0163583 (PMC5033404; doi:10.1371/journal.pone.0163583)
Supplement: S4 Table — Report No. is the report number in CzeekV, NCD stands for the number of concomitant drugs, SRE represents whether SRE were reported, and VAR represents whether VAR was used. (XLSX) [file pone.0163583.s004.xlsx]

## Sheet: Amitriptyline
Report No.	Age (years)	Weight (kg)	Gender	NCD	SRE	VAR
3852477	58	55	female	3	not reported	not taken
3869363	68	96	male	9	reported	not taken
3869447	58	73	male	4	not reported	not taken
3871081	38	91	female	6	not reported	not taken
3871662	37	74	female	4	reported	not taken
3871673	52	82	female	5	not reported	not taken
3872214	46	61	female	2	not reported	not taken
3872283	47	89	female	5	reported	not taken
3872296	36	75	male	5	not reported	not taken
3875487	39	85	male	2	not reported	not taken
3875530	23	93	male	6	not reported	not taken
3875536	52	67	male	5	reported	not taken
3875538	38	62	male	4	reported	not taken
3876147	42	87	male	6	reported	not taken
3876192	48	73	female	4	not reported	not taken
3876236	44	113	male	4	not reported	not taken
3876266	50	102	male	4	reported	not taken
3877741	29	85	male	3	not reported	not taken
3878387	52	81	female	4	reported	not taken
3879095	33	59	female	7	not reported	not taken
3880163	45	98	male	3	not reported	not taken
3893983	44	63	female	3	not reported	not taken
3895746	27	55	female	4	not reported	not taken
3900855	31	54	female	4	not reported	not taken
3902169	33	100	female	4	not reported	not taken
3902185	28	70	male	3	not reported	not taken
3907287	50	77	female	4	not reported	not taken
3909848	30	65	female	3	not reported	not taken
3912128	43	64	female	2	not reported	not taken
3914143	49	56	male	5	not reported	not taken
3914512	37	66	female	5	not reported	not taken
3917974	33	84	female	6	not reported	not taken
3918288	47	76	female	4	not reported	not taken
3919065	46	100	male	3	not reported	not taken
3920318	53	82	female	3	not reported	not taken
3927966	21	68	female	3	not reported	not taken
3929556	44	52	female	5	not reported	not taken
3929557	44	52	female	4	not reported	not taken
3931415	34	66	female	2	not reported	not taken
3933864	47	64	female	3	not reported	not taken
3936144	21	45	female	3	not reported	not taken
3938134	44	70	male	3	not reported	not taken
3938166	39	75	female	4	not reported	not taken
3941216	53	95	male	4	not reported	not taken
3945881	13	62	male	6	not reported	not taken
3946825	36	73	male	5	not reported	not taken
3951576	40	73	female	3	not reported	not taken
3961070	31	159	male	1	not reported	not taken
3962464	38	91	female	5	not reported	not taken
3970904	52	73	female	2	not reported	not taken
3971012	26	102	female	4	not reported	not taken
3974962	39	54	female	2	not reported	not taken
3975761	46	64	female	2	not reported	not taken
3980151	25	75	male	4	not reported	not taken
3980231	36	70	female	2	not reported	not taken
3988836	49	64	female	2	not reported	not taken
3994277	44	66	male	4	not reported	not taken
3994695	82	58	male	2	not reported	not taken
4003428	37	92	female	4	not reported	not taken
4006538	23	85	female	3	not reported	not taken
4010380	19	57	female	3	not reported	not taken
4010890	23	53	female	4	not reported	not taken
4017044	54	103	female	2	not reported	not taken
4019758	54	65	female	2	not reported	not taken
4024741	46	128	female	4	not reported	not taken
4027431	34	78	female	3	not reported	not taken
4028048	36	66	female	4	not reported	not taken
4033930	57	70	male	10	reported	not taken
4037026	84	63	male	2	not reported	not taken
4047715	39	70	female	3	not reported	not taken
4050717	29	91	male	4	not reported	not taken
4062936	33	59	female	3	not reported	not taken
4064875	46	72	female	5	reported	not taken
4066370	24	68	female	3	reported	not taken
4072527	37	48	female	3	not reported	not taken
4072835	48	79	male	2	not reported	not taken
4076874	31	64	female	3	not reported	not taken
4088540	43	63	female	3	not reported	not taken
4109785	53	80	female	2	not reported	not taken
4122795	45	49	female	2	not reported	not taken
4128874	26	60	female	2	not reported	not taken
4143187	32	59	female	2	not reported	not taken
4151270	46	61	female	4	reported	not taken
4153848	71	75	female	6	reported	not taken
4161389	15	52	male	3	not reported	not taken
4165901	46	72	female	5	reported	not taken
4204483	17	73	male	2	not reported	not taken
4204661	24	68	female	4	reported	not taken
4211528	55	82	male	5	reported	not taken
4240718	42	84	male	2	reported	not taken
4266551	34	86	female	4	reported	not taken
4268309	49	62	female	6	reported	not taken
4286761	50	80	female	3	reported	not taken
4309695	53	99	female	4	reported	not taken
4317574	75	80	male	7	reported	not taken
4326117	27	53	female	4	reported	not taken
4333213	54	100	male	1	not reported	not taken
4354512	56	113	male	3	reported	not taken
4364946	39	66	female	2	reported	not taken
4412011	58	67	female	3	reported	not taken
4415656	45	50	female	4	reported	not taken
4433887	41	60	male	3	reported	not taken
4445394	53	99	female	4	reported	not taken
4448867	47	85	male	6	reported	not taken
4456229	85	62	male	3	reported	not taken
4478418	25	50	female	1	reported	not taken
4482481	33	90	female	5	reported	not taken
4519802	42	75	male	4	reported	not taken
4521240	71	67	male	4	reported	not taken
4528858	42	75	male	3	reported	not taken
4604280	54	74	male	2	reported	not taken
4617728	24	74	male	2	reported	not taken
4619261	48	64	female	6	reported	not taken
4730898	62	74	male	4	reported	not taken
4736723	60	95	male	10	reported	not taken
4752947	48	103	male	9	reported	not taken
4796495	37	57	female	4	reported	not taken
4802441	42	77	female	6	reported	not taken
4806862	53	47	male	8	reported	not taken
4839896	46	82	male	7	reported	not taken
4875859	59	89	male	5	reported	not taken
4886184	50	70	male	6	reported	not taken
4991516	63	59	male	16	reported	not taken
5032211	57	44	female	4	reported	not taken
5050466	22	96	male	5	reported	not taken
5069676	24	55	female	5	reported	not taken
5093220	49	77	male	4	reported	not taken
5098912	40	126	female	4	reported	not taken
5142391	33	65	female	4	reported	not taken
5188889	56	89	female	5	reported	not taken
5191490	45	63	female	2	reported	not taken
5307722	23	58	female	3	reported	not taken
5477927	62	63	female	3	reported	not taken
5517161	16	75	female	4	reported	not taken
5523210	66	57	female	6	reported	not taken
5564677	52	72	male	5	reported	not taken
5564680	21	70	female	3	reported	not taken
5624783	51	81	male	9	reported	not taken
5636040	53	90	female	2	reported	not taken
5671877	12	59	male	2	reported	not taken
5690842	44	87	male	5	reported	not taken
5707536	35	75	female	2	reported	taken
5708553	11	33	male	2	not reported	not taken
5711474	16	47	female	4	reported	not taken
5752973	54	100	female	7	reported	not taken
5789067	37	76	female	2	reported	not taken
5801316	28	70	female	3	reported	not taken
5886986	29	70	female	3	reported	not taken
5926739	40	80	female	4	reported	not taken
5948527	47	70	female	4	reported	not taken
5964858	47	66	male	1	reported	not taken
6093218	18	57	male	1	reported	not taken
6110197	31	62	female	5	reported	not taken
6307331	47	69	female	9	reported	not taken
6335015	32	57	female	8	reported	not taken
6427878	54	86	male	4	reported	not taken
6448628	39	80	male	4	reported	not taken
6501558	36	68	female	3	reported	not taken
6517369	57	84	female	3	reported	not taken
6535069	38	72	male	4	reported	not taken
6582652	38	72	male	4	reported	not taken
6677364	0	89	male	1	not reported	not taken
6715481	36	141	female	2	reported	not taken
6815205	39	70	female	1	reported	not taken
6819385	50	72	male	9	reported	taken
6899822	16	64	male	1	reported	not taken
6907703	40	86	female	7	reported	not taken
6908256	22	55	female	4	reported	not taken
6983066	40	86	female	6	reported	not taken
7049373	15	113	male	2	reported	not taken
7068771	53	106	male	3	reported	not taken
7071020	49	73	female	1	reported	not taken
7213223	50	75	male	9	reported	not taken
7509170	42	86	female	6	reported	not taken
7509181	50	75	male	9	reported	not taken
7520443	37	73	female	5	reported	not taken
7554085	13	81	female	1	reported	not taken
7641588	30	91	male	1	reported	not taken
7689061	21	60	female	1	reported	not taken
7705257	42	58	female	3	reported	not taken
7793649	55	91	female	8	reported	not taken
7794341	20	80	male	6	reported	not taken
7894159	34	95	male	6	reported	not taken
7941285	60	85	male	1	reported	not taken
7984499	40	65	female	6	reported	not taken
7996925	40	65	female	5	reported	not taken
8037864	28	70	male	3	reported	not taken
8053515	29	60	male	5	reported	not taken
8118897	28	85	male	4	reported	not taken
8134373	64	66	female	3	reported	not taken
8307814	52	91	male	2	reported	not taken
8348233	26	50	female	2	reported	not taken
8387961	46	73	female	4	reported	not taken
8405940	40	60	male	3	reported	not taken
8421926	26	50	female	2	reported	not taken
8493378	17	52	male	6	reported	not taken
8547754	52	109	female	3	reported	not taken
8602776	48	79	female	10	reported	not taken
75531676	53	114	male	14	reported	not taken
82997432	11	54	male	5	reported	not taken
83926979	56	84	male	7	reported	not taken
87246903	46	99	male	4	reported	not taken
88625172	35	50	female	2	reported	not taken
89061981	48	57	female	2	reported	not taken
89279471	63	66	male	1	reported	not taken
90113061	40	65	male	3	reported	not taken
90615781	40	65	male	4	reported	not taken
90670721	44	74	male	4	reported	not taken
90972471	44	74	male	4	reported	not taken
90982371	44	74	male	4	reported	not taken
91061141	44	74	male	4	reported	not taken
91077761	44	74	male	4	reported	not taken
91388641	40	65	male	4	reported	not taken
91646671	44	74	male	3	reported	not taken
91929011	91	60	male	7	reported	not taken
91983211	91	60	male	7	reported	not taken
92105991	91	60	male	7	reported	not taken
92111191	91	60	male	6	reported	not taken
92180231	91	60	male	7	reported	not taken
92182911	91	60	male	7	reported	not taken
93314871	37	97	female	6	reported	not taken
93770421	30	91	female	6	reported	taken
94969771	55	95	male	1	reported	not taken
95704511	58	65	female	1	reported	not taken
96678742	41	86	male	2	reported	not taken
97277711	44	91	female	1	reported	not taken
97334671	10	46	female	6	reported	not taken
97454641	0	81	male	1	reported	not taken
97932091	54	97	female	3	reported	not taken
98190343	48	75	female	6	reported	not taken
99249691	50	90	male	6	reported	not taken
99422832	49	87	female	3	reported	not taken
100047032	42	60	male	16	not reported	not taken
100058251	66	58	female	8	not reported	not taken
100059244	47	89	female	8	not reported	not taken
100094612	72	69	female	9	not reported	not taken
100099551	40	97	male	2	not reported	not taken
100102112	66	120	male	9	not reported	not taken
100118453	77	95	male	10	not reported	not taken
100124821	77	70	female	6	not reported	not taken
100140632	35	40	female	3	reported	not taken
100180491	62	94	male	15	not reported	not taken
100190283	30	65	female	3	not reported	not taken
100190321	60	82	female	9	not reported	not taken
100191871	35	40	female	3	reported	not taken
100193031	66	58	female	8	not reported	not taken
100195243	60	70	female	7	not reported	not taken
100253101	60	90	male	1	not reported	not taken
100266941	60	90	female	4	not reported	not taken
100279211	47	81	female	10	not reported	not taken
100287933	59	73	male	4	not reported	not taken
100297031	60	91	female	1	reported	not taken
100312451	46	65	female	6	not reported	not taken
100318561	17	54	female	6	not reported	not taken
100377071	38	58	female	2	not reported	not taken
100385651	66	102	male	9	not reported	not taken
100389071	66	127	male	2	not reported	not taken
100394821	77	83	male	4	not reported	not taken
100405832	63	91	female	5	not reported	not taken
100425341	61	95	male	8	not reported	not taken
100449852	63	87	male	6	not reported	not taken
100464961	61	83	male	5	not reported	not taken
100465911	41	70	male	4	not reported	not taken
100476381	19	18	male	8	not reported	not taken
100484521	24	84	male	3	not reported	not taken
100494293	44	100	female	6	not reported	not taken
100499962	44	100	female	6	not reported	not taken
100506461	53	70	female	2	not reported	not taken
100510051	30	45	female	8	not reported	not taken
100519981	36	97	female	2	not reported	not taken
100570512	44	100	female	6	not reported	not taken
100570831	62	66	male	6	not reported	not taken
100623001	62	66	male	6	not reported	not taken
100658331	59	52	female	2	not reported	not taken
100662403	80	90	male	9	not reported	not taken
100683883	72	68	male	8	reported	not taken
100754721	34	60	male	2	not reported	not taken
100770481	44	100	female	3	not reported	not taken
100784431	62	98	male	7	not reported	not taken
100792302	84	74	male	10	not reported	not taken
100849601	53	60	female	2	not reported	not taken
100856911	52	68	female	5	reported	taken
100864881	26	109	male	1	not reported	not taken
100866581	52	68	female	5	reported	taken
100904341	4	21	male	2	not reported	not taken
100950361	0	74	male	2	not reported	not taken
100955151	52	68	female	5	reported	taken
100955211	50	74	male	3	not reported	not taken
101292841	40	107	male	3	not reported	not taken
101328732	40	67	female	9	not reported	not taken
101332831	49	67	female	1	not reported	not taken
101372121	80	48	male	3	not reported	not taken
101426871	24	85	male	4	not reported	not taken
101429771	64	73	male	4	not reported	not taken
101452971	43	58	female	2	not reported	not taken
101455031	64	73	male	5	not reported	not taken
101456562	59	49	female	5	not reported	not taken
101463412	35	55	male	5	not reported	not taken
101472291	64	73	male	5	not reported	not taken
101501702	56	99	male	4	not reported	not taken
101577001	53	40	male	10	not reported	not taken
101606191	36	79	female	5	not reported	not taken
101613651	47	64	female	7	not reported	not taken
101639771	59	96	male	7	not reported	not taken
101662362	16	86	male	6	not reported	not taken
101665612	44	100	female	6	not reported	not taken
101670082	31	66	male	3	not reported	not taken
101685731	47	64	female	7	not reported	not taken
101714581	55	95	male	10	not reported	not taken
101731151	63	48	male	8	not reported	not taken
101741201	55	95	male	9	not reported	not taken
101751641	41	69	female	3	not reported	not taken
101814051	42	67	male	4	not reported	not taken
101822781	54	63	male	7	not reported	not taken
101841131	31	52	female	2	not reported	not taken
101859661	54	63	male	6	not reported	not taken
101860622	72	68	male	7	not reported	not taken
101912763	54	63	male	7	not reported	not taken
101927711	59	63	female	2	not reported	taken
101997891	21	67	female	3	not reported	not taken
102030541	54	63	male	7	not reported	not taken
102036101	42	67	male	5	not reported	not taken
102040581	57	114	male	3	not reported	not taken
102043581	53	63	female	1	not reported	not taken
102043752	44	109	male	9	reported	not taken
102050171	42	67	male	5	not reported	not taken
102060641	72	68	male	6	not reported	not taken
102088381	52	75	male	3	not reported	not taken
102129761	17	72	male	3	not reported	not taken
102163721	46	52	female	2	reported	not taken
102197732	37	50	female	5	not reported	not taken
102207971	46	53	female	2	reported	not taken
102243251	48	69	female	2	not reported	not taken
102243731	42	69	female	2	not reported	not taken
102276812	4	20	male	6	not reported	not taken
102302221	46	52	female	2	reported	not taken
102381871	46	52	female	2	reported	not taken
102384091	46	52	female	2	reported	not taken
102394581	46	52	female	2	reported	not taken
102451861	50	90	male	6	reported	not taken
102489631	46	52	female	2	reported	not taken
102532381	18	66	female	2	not reported	not taken
102675661	50	59	female	4	not reported	not taken
102689651	65	73	male	5	not reported	not taken

## Sheet: Bupropion
Report No.	Age (years)	Weight (kg)	Gender	NCD	SRE	VAR
3869590	37	99	male	8	not reported	not taken
3875457	38	118	male	3	not reported	not taken
3876144	53	66	female	2	reported	not taken
3877738	45	86	male	6	reported	not taken
3878322	41	102	male	4	not reported	not taken
3892060	42	83	male	1	not reported	not taken
3892773	29	68	male	2	not reported	not taken
3893886	31	73	female	1	not reported	not taken
3894062	41	85	male	1	not reported	not taken
3894128	46	156	male	7	not reported	not taken
3898883	44	84	male	1	not reported	not taken
3899545	9	47	male	1	not reported	not taken
3901923	54	110	male	6	not reported	not taken
3902300	23	47	female	1	not reported	not taken
3903736	40	82	female	1	not reported	not taken
3904902	42	50	male	3	not reported	not taken
3906212	40	83	male	1	not reported	not taken
3908288	37	90	male	1	not reported	not taken
3908292	46	88	male	2	not reported	not taken
3909769	27	55	female	2	not reported	not taken
3910256	51	80	male	1	not reported	not taken
3911817	30	64	female	1	not reported	not taken
3911841	38	56	female	1	not reported	not taken
3914793	48	62	male	3	not reported	not taken
3916043	39	45	female	1	not reported	not taken
3916669	39	50	male	2	reported	not taken
3919046	14	50	male	3	not reported	not taken
3921511	37	93	male	1	reported	not taken
3924108	33	70	male	1	not reported	not taken
3925893	35	61	female	1	not reported	not taken
3926783	41	65	female	2	reported	not taken
3929340	42	82	male	3	not reported	not taken
3930009	24	61	female	4	reported	not taken
3930939	13	42	male	5	not reported	not taken
3931863	43	66	female	1	reported	not taken
3932449	34	77	male	1	not reported	not taken
3932594	35	80	female	1	not reported	not taken
3932596	35	91	male	2	not reported	not taken
3932598	36	175	male	1	not reported	not taken
3933157	29	75	male	1	not reported	not taken
3934271	32	60	female	1	reported	not taken
3936777	23	91	female	1	not reported	not taken
3942081	44	88	male	1	not reported	not taken
3943004	26	83	male	4	not reported	not taken
3943450	28	52	female	1	not reported	not taken
3944096	34	85	male	1	not reported	not taken
3944418	41	65	male	4	reported	not taken
3944909	42	91	male	4	reported	not taken
3948684	24	82	male	1	not reported	not taken
3948707	50	105	male	2	reported	not taken
3950386	16	91	male	4	not reported	not taken
3950842	55	90	male	2	not reported	not taken
3951379	53	68	male	2	not reported	not taken
3951896	50	71	male	1	not reported	not taken
3954606	16	79	female	2	reported	not taken
3955033	45	82	female	1	reported	not taken
3955787	17	73	male	1	not reported	not taken
3956280	20	66	male	1	reported	not taken
3956398	32	60	male	1	not reported	not taken
3957575	20	78	male	2	not reported	not taken
3959687	20	55	female	1	not reported	not taken
3960088	30	47	female	1	not reported	not taken
3961248	35	67	male	1	not reported	not taken
3962996	35	95	male	1	reported	not taken
3965915	23	59	female	1	not reported	not taken
3966012	35	95	male	1	not reported	not taken
3969489	18	95	male	4	not reported	not taken
3969848	56	85	male	1	not reported	not taken
3970679	46	84	male	5	reported	not taken
3971535	39	64	male	4	not reported	not taken
3972720	36	69	male	1	not reported	not taken
3973019	22	98	male	5	not reported	not taken
3975504	33	75	male	1	not reported	not taken
3976088	34	90	male	1	not reported	not taken
3976089	50	60	male	1	not reported	not taken
3976841	31	85	male	1	not reported	not taken
3976842	35	96	male	5	not reported	not taken
3978531	47	68	female	4	reported	not taken
3981329	40	74	male	1	not reported	not taken
3983538	42	90	male	2	not reported	not taken
3984179	46	83	male	1	not reported	not taken
3986529	24	77	male	3	not reported	not taken
3990618	25	46	female	1	not reported	not taken
3999129	47	102	male	3	not reported	not taken
4000512	9	37	male	1	not reported	not taken
4000517	37	88	male	1	not reported	not taken
4001460	28	70	male	2	reported	not taken
4004618	31	97	male	1	not reported	not taken
4004649	31	70	male	1	not reported	not taken
4008406	40	77	male	1	not reported	not taken
4009031	41	70	male	1	not reported	not taken
4009975	24	64	female	1	not reported	not taken
4013819	41	72	male	5	not reported	not taken
4017279	14	50	male	2	not reported	not taken
4019004	22	68	male	4	not reported	not taken
4020263	51	77	male	1	not reported	not taken
4020264	51	85	male	1	not reported	not taken
4020872	22	73	male	1	not reported	not taken
4021724	43	80	male	1	not reported	not taken
4021725	36	79	male	1	not reported	not taken
4023767	25	91	male	1	not reported	not taken
4027488	18	51	female	2	not reported	not taken
4027648	38	128	male	6	not reported	not taken
4027681	13	42	male	7	not reported	not taken
4028914	20	63	female	1	not reported	not taken
4028924	11	48	male	1	not reported	not taken
4028926	8	18	female	2	not reported	not taken
4028935	13	57	female	1	reported	not taken
4028948	18	88	male	3	not reported	not taken
4028949	23	86	male	2	not reported	not taken
4028953	38	63	male	1	not reported	not taken
4028955	53	91	female	1	reported	not taken
4028959	27	63	male	1	not reported	not taken
4029418	14	50	male	2	not reported	not taken
4033557	55	185	male	1	not reported	not taken
4036280	19	77	male	1	reported	not taken
4036588	42	80	male	1	not reported	not taken
4041060	38	76	male	1	not reported	not taken
4042196	31	103	male	1	not reported	not taken
4042670	24	75	male	1	not reported	not taken
4045783	18	74	male	2	reported	not taken
4049592	17	57	female	2	not reported	not taken
4051209	23	64	female	4	reported	not taken
4051210	37	60	male	1	reported	not taken
4059456	23	67	female	1	not reported	not taken
4062267	16	52	female	2	not reported	not taken
4066242	24	75	male	1	not reported	not taken
4070395	26	91	female	1	reported	not taken
4072171	12	62	male	3	not reported	not taken
4074889	18	74	male	2	reported	not taken
4080847	39	86	male	1	reported	not taken
4095153	5	20	male	2	not reported	not taken
4095482	15	68	male	2	not reported	not taken
4097016	14	75	male	2	not reported	not taken
4097055	10	33	male	2	not reported	not taken
4131092	18	106	female	1	reported	not taken
4144474	40	68	female	1	reported	not taken
4144601	17	75	male	4	reported	not taken
4153189	39	86	male	2	reported	not taken
4157444	33	80	male	1	reported	not taken
4163095	68	82	female	5	reported	not taken
4166233	17	75	male	4	reported	not taken
4166486	25	73	female	1	reported	not taken
4228850	32	52	female	2	reported	not taken
4229451	67	84	male	3	reported	not taken
4234125	40	49	female	1	reported	not taken
4238162	12	58	male	1	not reported	not taken
4243430	37	70	female	2	reported	not taken
4291434	22	67	female	5	reported	not taken
4293747	35	60	male	5	reported	not taken
4299481	35	57	female	3	reported	not taken
4304640	13	50	female	1	not reported	not taken
4304732	15	84	female	1	not reported	not taken
4323228	23	56	female	1	reported	not taken
4325993	54	91	male	4	reported	not taken
4326341	35	69	female	1	reported	not taken
4330675	24	75	female	1	reported	not taken
4341459	70	104	male	9	reported	not taken
4345895	52	74	female	1	reported	not taken
4347323	16	57	female	1	not reported	not taken
4358517	35	85	female	2	reported	not taken
4367110	16	55	female	1	not reported	not taken
4367687	23	58	female	1	reported	not taken
4411973	15	55	female	1	reported	not taken
4411975	15	113	female	1	reported	not taken
4423271	30	71	female	1	reported	not taken
4430053	65	86	female	1	reported	not taken
4438714	9	23	male	2	reported	not taken
4439721	55	75	male	1	reported	not taken
4440750	12	75	male	3	reported	not taken
4440865	42	52	male	3	reported	not taken
4443659	56	56	female	1	reported	not taken
4444058	48	100	male	4	reported	not taken
4449498	51	59	female	5	reported	not taken
4454536	54	72	female	5	reported	not taken
4455038	15	54	male	4	reported	not taken
4464186	31	77	male	2	reported	not taken
4475789	37	86	male	6	reported	not taken
4478471	26	70	female	2	reported	not taken
4489088	18	79	male	2	reported	not taken
4496423	20	78	female	4	reported	not taken
4496868	38	70	female	2	reported	not taken
4509897	14	55	female	2	reported	not taken
4530278	16	68	female	1	reported	not taken
4533070	46	75	male	1	reported	not taken
4536846	49	80	male	1	reported	not taken
4553858	43	77	male	2	reported	not taken
4565532	37	65	male	2	reported	not taken
4589364	20	78	female	4	reported	not taken
4591679	32	58	female	3	reported	not taken
4599974	17	54	male	1	reported	not taken
4645772	50	60	female	3	reported	not taken
4653447	16	118	male	1	not reported	not taken
4668948	46	66	female	6	reported	not taken
4685803	30	73	male	1	reported	not taken
4723481	42	81	female	3	reported	not taken
4744826	48	46	female	3	reported	not taken
4746733	48	46	female	1	reported	not taken
4751549	20	62	female	1	reported	not taken
4758635	58	47	female	4	reported	not taken
4762161	48	104	male	2	reported	not taken
4762196	37	68	male	1	reported	not taken
4765103	36	96	female	10	reported	not taken
4780922	42	84	female	2	reported	not taken
4785576	38	66	male	2	reported	not taken
4792454	34	70	male	3	reported	not taken
4794282	21	75	male	1	reported	not taken
4802665	44	82	male	5	reported	not taken
4807667	47	104	male	3	reported	not taken
4808554	53	76	female	8	reported	not taken
4818079	33	60	female	1	reported	not taken
4834636	57	54	female	6	reported	not taken
4838954	21	105	male	2	reported	not taken
4842616	29	50	female	3	reported	not taken
4843668	57	119	female	5	reported	not taken
4844880	82	100	male	2	reported	not taken
4847418	31	118	female	10	reported	not taken
4850924	47	104	male	4	reported	not taken
4855896	28	45	female	2	reported	not taken
4864117	59	64	female	2	reported	not taken
4864316	52	72	female	24	reported	not taken
4892342	34	90	male	2	reported	not taken
4919686	27	75	male	4	reported	not taken
4944085	49	104	male	2	reported	not taken
4950483	25	70	female	1	reported	not taken
4954952	24	73	male	2	reported	not taken
4957373	46	68	male	5	reported	not taken
4965995	47	84	male	1	reported	not taken
4969096	42	80	male	9	reported	not taken
4973314	56	68	male	6	reported	not taken
4986040	62	83	female	4	reported	not taken
5051590	20	63	female	5	reported	not taken
5059788	18	74	male	2	reported	not taken
5071589	32	50	female	1	reported	not taken
5074486	17	69	male	5	reported	not taken
5080590	17	66	male	2	reported	not taken
5082685	32	59	female	1	reported	not taken
5087511	39	86	male	3	reported	not taken
5136768	52	84	male	3	reported	not taken
5146840	29	54	female	1	reported	not taken
5160004	65	77	female	6	reported	not taken
5164772	29	55	female	5	reported	not taken
5165920	16	54	male	2	reported	not taken
5188909	15	82	male	3	reported	not taken
5191787	59	53	female	11	reported	not taken
5211669	41	107	female	7	reported	taken
5213211	15	83	female	2	reported	not taken
5213253	72	54	female	1	reported	not taken
5226931	33	77	female	2	reported	not taken
5232672	21	66	male	1	reported	not taken
5233341	37	100	male	6	reported	not taken
5247839	26	61	female	1	reported	not taken
5253150	28	62	female	2	reported	not taken
5257060	36	145	male	7	reported	not taken
5264829	50	61	female	1	reported	not taken
5265422	15	54	male	4	reported	not taken
5301926	23	61	female	1	reported	not taken
5315807	40	65	male	1	reported	not taken
5318929	42	59	female	1	reported	not taken
5324177	28	88	male	2	reported	not taken
5340200	58	70	male	3	reported	not taken
5340201	59	65	male	1	reported	not taken
5347479	58	50	female	6	reported	not taken
5365529	38	53	female	1	reported	not taken
5370770	21	86	male	1	reported	not taken
5390120	26	51	female	2	reported	not taken
5397725	36	73	female	1	reported	not taken
5406971	45	91	male	2	reported	not taken
5422241	29	76	female	1	reported	not taken
5460222	55	86	male	4	reported	not taken
5494678	47	86	male	1	reported	not taken
5534201	43	74	female	1	reported	not taken
5535832	29	90	male	3	reported	not taken
5563168	47	70	female	2	reported	not taken
5583080	33	69	male	1	reported	not taken
5648729	35	100	female	2	reported	not taken
5660412	47	95	male	3	reported	not taken
5672415	48	89	female	1	reported	not taken
5678112	27	75	female	1	reported	not taken
5702792	22	55	female	7	reported	not taken
5716303	52	85	male	2	reported	not taken
5718025	21	60	male	1	reported	not taken
5721493	36	82	female	1	reported	not taken
5722950	65	109	male	1	reported	not taken
5736392	41	114	male	2	reported	not taken
5751054	20	91	male	6	reported	not taken
5753927	47	54	female	2	reported	not taken
5775210	25	90	male	4	reported	not taken
5781902	58	56	female	6	reported	not taken
5781956	56	93	male	4	reported	not taken
5789065	38	55	female	1	reported	not taken
5794804	42	58	female	1	reported	not taken
5834000	23	61	female	1	reported	not taken
5841691	38	106	female	1	reported	not taken
5849647	53	118	female	11	reported	not taken
5860718	43	73	female	2	reported	not taken
5860719	45	73	female	2	reported	not taken
5870890	49	113	male	5	reported	not taken
5879290	36	91	male	1	reported	not taken
5885023	48	73	female	6	reported	not taken
5893340	54	68	female	1	reported	not taken
5905693	30	52	female	1	reported	not taken
5918518	51	109	female	1	reported	not taken
5919111	44	73	male	4	reported	not taken
5924854	48	77	female	1	reported	not taken
5932322	25	52	female	1	reported	not taken
5932978	55	55	female	3	reported	taken
5935241	29	86	female	1	reported	not taken
5954279	29	66	female	2	reported	not taken
5956667	31	68	male	3	reported	taken
5963898	31	68	male	3	reported	taken
5964903	43	240	male	3	reported	not taken
5974146	47	107	male	5	reported	taken
5982610	30	106	male	1	reported	not taken
5984397	54	108	male	1	reported	not taken
6003101	49	45	female	1	reported	not taken
6033879	44	64	female	2	reported	not taken
6035289	28	52	female	1	reported	not taken
6035435	27	77	female	1	reported	not taken
6045511	48	83	male	1	reported	not taken
6057614	36	103	female	1	reported	not taken
6062549	58	104	female	1	reported	not taken
6089726	45	76	male	1	reported	not taken
6093369	38	82	male	1	reported	not taken
6102917	25	53	female	1	reported	not taken
6104758	41	100	female	1	reported	not taken
6107820	56	100	female	2	reported	not taken
6111379	64	80	male	4	reported	not taken
6119580	25	70	male	5	reported	not taken
6128223	47	58	female	1	reported	not taken
6139531	40	52	female	2	reported	not taken
6142236	42	93	male	7	reported	not taken
6142383	53	64	male	17	reported	not taken
6149955	42	88	male	4	reported	not taken
6158079	33	82	female	2	reported	not taken
6166523	42	113	male	1	reported	not taken
6167079	41	107	female	7	reported	taken
6180310	35	81	female	1	reported	not taken
6183714	48	69	female	1	reported	not taken
6186607	43	49	female	1	reported	not taken
6189989	33	113	male	1	reported	not taken
6202064	16	125	male	1	not reported	not taken
6213924	33	68	female	3	reported	not taken
6219697	18	89	female	2	reported	not taken
6219699	16	125	male	1	reported	not taken
6234360	28	59	female	1	reported	not taken
6238802	33	50	female	1	reported	not taken
6258159	43	68	female	1	reported	not taken
6268101	37	66	female	8	reported	not taken
6274795	18	89	female	2	reported	not taken
6275454	56	122	male	8	reported	not taken
6286816	51	57	female	2	reported	not taken
6311815	60	73	female	1	reported	not taken
6318183	17	114	male	3	reported	not taken
6336561	52	102	female	1	reported	not taken
6336649	16	48	female	1	reported	not taken
6346883	29	66	female	4	reported	not taken
6361994	52	102	female	1	reported	not taken
6371768	51	87	male	1	reported	not taken
6375224	31	64	male	1	reported	not taken
6386764	39	66	female	2	reported	not taken
6396568	35	64	female	1	reported	not taken
6397076	35	64	female	1	reported	not taken
6405938	42	61	female	1	reported	not taken
6410779	54	90	male	1	reported	not taken
6423422	54	89	female	4	reported	taken
6426899	55	66	female	1	reported	not taken
6430033	20	77	male	1	reported	not taken
6435211	48	122	male	13	reported	taken
6444941	49	113	female	1	reported	not taken
6445695	53	84	female	4	reported	not taken
6449976	13	56	female	1	reported	not taken
6490720	14	63	female	2	reported	not taken
6495747	70	51	female	6	reported	not taken
6510783	16	125	male	1	reported	not taken
6510792	18	89	female	3	reported	not taken
6522106	33	104	female	2	reported	not taken
6522371	28	61	female	5	reported	not taken
6538235	44	82	male	1	reported	not taken
6545807	54	89	female	4	reported	taken
6555296	49	61	female	4	reported	taken
6565330	38	136	male	3	reported	not taken
6577525	42	113	male	9	reported	not taken
6596937	66	78	male	3	reported	not taken
6600606	53	91	male	1	reported	not taken
6607456	59	82	female	4	reported	not taken
6615980	61	55	female	9	reported	taken
6661141	36	91	male	9	reported	not taken
6668213	60	76	female	10	reported	not taken
6688757	45	85	male	4	reported	not taken
6697126	63	95	female	2	reported	not taken
6712868	50	88	male	1	reported	not taken
6720428	55	86	female	14	reported	not taken
6766031	52	87	male	5	reported	taken
6769360	11	36	female	2	reported	not taken
6769364	32	94	male	1	reported	not taken
6771131	45	78	male	1	reported	not taken
6790608	49	98	female	8	reported	not taken
6814245	40	111	male	3	reported	not taken
6857633	37	77	male	2	reported	taken
6861125	70	75	male	5	reported	taken
6868103	34	84	female	7	reported	taken
6868934	48	82	female	4	reported	taken
6870053	44	65	female	6	reported	taken
6874092	33	63	female	6	reported	taken
6881444	50	132	female	1	reported	not taken
6882116	50	66	female	1	reported	not taken
6883193	54	89	female	4	reported	taken
6883744	39	52	female	1	reported	not taken
6892643	28	94	male	6	reported	not taken
6905704	33	63	female	6	reported	taken
6910344	52	84	male	3	reported	not taken
6936755	11	36	female	2	reported	not taken
6938349	46	133	female	14	reported	not taken
6993092	56	52	female	8	reported	not taken
7000370	32	109	male	6	reported	not taken
7040434	36	95	male	5	reported	not taken
7080971	48	95	female	1	reported	not taken
7083579	30	68	female	2	reported	not taken
7115309	58	86	male	1	reported	not taken
7226413	34	75	female	1	reported	not taken
7271604	40	66	female	2	reported	not taken
7325049	45	141	male	8	reported	not taken
7332632	43	143	male	4	reported	not taken
7341151	26	84	female	2	reported	not taken
7380838	48	81	male	2	reported	not taken
7389209	27	73	male	1	reported	not taken
7412268	51	81	female	5	reported	not taken
7414395	40	111	male	3	reported	not taken
7481168	38	62	male	9	reported	not taken
7496605	40	64	female	1	reported	not taken
7563379	41	92	male	3	reported	not taken
7598566	63	73	female	3	reported	not taken
7622938	44	68	male	8	reported	not taken
7644063	59	75	male	4	reported	not taken
7653190	37	82	male	7	reported	not taken
7653739	41	92	male	3	reported	not taken
7658378	42	86	male	2	reported	taken
7729737	70	101	male	1	reported	not taken
7735089	59	82	male	13	reported	not taken
7736200	29	44	female	6	reported	not taken
7771700	51	58	female	4	reported	not taken
7772256	50	107	male	12	reported	not taken
7831431	41	98	male	4	reported	not taken
7887870	26	52	female	3	reported	not taken
7914492	82	107	male	15	reported	not taken
7933396	32	50	female	1	reported	not taken
7991756	47	91	male	2	reported	not taken
8106205	26	61	female	2	reported	not taken
8116384	59	68	male	3	reported	not taken
8186753	34	82	male	1	reported	not taken
8220159	48	90	male	12	reported	not taken
8234215	41	113	female	3	reported	taken
8307812	88	64	male	15	reported	not taken
8351513	42	79	male	4	reported	not taken
8360287	40	84	female	5	reported	not taken
8366395	48	95	female	13	reported	not taken
8374146	42	80	male	3	reported	not taken
8396568	29	86	male	5	reported	not taken
8475706	56	76	female	3	reported	not taken
8480144	49	82	female	7	reported	not taken
8501797	30	86	male	1	reported	not taken
8508726	48	82	female	6	reported	not taken
8536627	33	30	female	6	reported	not taken
8536937	55	82	male	1	reported	not taken
8555469	64	126	male	8	reported	not taken
8622999	20	58	male	3	reported	not taken
79336633	24	82	female	3	reported	not taken
86911153	22	54	female	3	reported	not taken
87366132	57	63	female	1	reported	not taken
87603421	56	82	male	1	reported	not taken
88343951	46	95	female	1	reported	not taken
88370451	55	76	male	1	reported	not taken
88931991	58	77	female	1	reported	not taken
89087561	25	91	male	3	reported	not taken
89677621	15	55	male	3	reported	not taken
90139041	48	54	female	1	reported	not taken
90219303	27	91	female	10	reported	not taken
90926591	30	86	male	1	reported	not taken
90928301	46	86	male	1	reported	not taken
91506251	44	64	female	1	reported	not taken
91819381	32	75	male	2	reported	not taken
91885452	41	61	female	5	reported	taken
92138781	32	75	male	2	reported	not taken
92475901	59	73	female	6	reported	not taken
92639281	65	86	male	1	reported	not taken
92749731	39	68	male	3	reported	not taken
93208251	33	80	male	1	reported	not taken
93478691	28	54	female	1	reported	not taken
93657291	34	68	male	1	reported	not taken
93769151	26	143	male	1	reported	not taken
94266591	48	82	female	7	reported	not taken
94542521	28	66	female	1	reported	not taken
94614281	32	109	female	1	reported	not taken
95803981	68	95	male	7	reported	not taken
96058791	61	70	male	7	reported	not taken
96078751	46	118	female	1	reported	not taken
96130411	52	92	female	4	reported	not taken
96637621	65	56	female	1	reported	not taken
97714613	39	49	female	8	reported	not taken
98072902	38	89	male	4	reported	not taken
98212391	41	84	female	1	reported	not taken
98389671	24	73	male	3	reported	not taken
98488861	52	64	female	1	reported	not taken
99142461	38	59	female	1	reported	not taken
99143151	46	68	male	1	reported	not taken
99161221	41	82	male	1	reported	not taken
99204424	61	100	female	8	reported	not taken
99814511	51	50	female	1	reported	not taken
99947991	49	65	female	1	reported	not taken
100063281	32	109	female	4	not reported	not taken
100093842	65	75	female	16	not reported	not taken
100116861	46	109	male	7	not reported	not taken
100120151	31	61	female	2	not reported	not taken
100136612	47	61	female	1	not reported	not taken
100155972	25	120	female	11	not reported	not taken
100157832	28	73	female	7	not reported	not taken
100158242	45	65	female	4	not reported	not taken
100192231	36	85	female	9	not reported	not taken
100198447	62	91	female	5	not reported	not taken
100203121	21	66	female	4	not reported	not taken
100204061	51	83	male	6	not reported	not taken
100205901	54	80	female	2	not reported	not taken
100216314	51	105	female	8	not reported	not taken
100223571	42	127	male	6	not reported	not taken
100232801	57	84	male	7	not reported	not taken
100235082	45	102	female	7	not reported	not taken
100237621	33	52	female	3	not reported	not taken
100251871	51	84	male	8	not reported	not taken
100289382	47	132	female	7	not reported	not taken
100293792	37	57	female	6	not reported	not taken
100293903	57	89	female	2	not reported	not taken
100295411	36	59	female	1	not reported	not taken
100297011	39	79	female	1	not reported	not taken
100316743	61	86	female	9	not reported	not taken
100325795	38	100	male	2	not reported	not taken
100393061	43	163	female	7	not reported	not taken
100406341	48	68	female	1	not reported	not taken
100407541	33	62	male	3	not reported	not taken
100414331	49	76	male	3	not reported	not taken
100426442	51	108	male	11	not reported	not taken
100433741	38	98	female	15	not reported	not taken
100444942	46	122	female	8	not reported	not taken
100470712	42	42	female	7	not reported	not taken
100471692	53	100	female	10	not reported	not taken
100478851	57	77	female	5	not reported	not taken
100479101	53	106	female	5	not reported	not taken
100480441	55	87	male	7	not reported	not taken
100485042	53	91	female	9	not reported	not taken
100512141	48	82	male	2	not reported	not taken
100524131	43	47	female	1	not reported	not taken
100534711	19	73	female	1	not reported	not taken
100547015	56	52	female	16	not reported	not taken
100579411	48	82	female	1	not reported	not taken
100579461	44	82	female	1	not reported	not taken
100618351	55	66	female	1	not reported	not taken
100646691	49	75	female	1	not reported	not taken
100661863	52	66	female	2	not reported	taken
100683161	56	48	female	15	not reported	not taken
100683681	56	52	female	2	not reported	taken
100688173	54	66	female	2	not reported	taken
100702732	50	56	female	4	not reported	not taken
100719992	45	65	female	4	not reported	not taken
100721021	39	91	female	1	not reported	not taken
100724302	62	100	male	9	not reported	not taken
100732991	38	102	female	2	not reported	not taken
100756011	17	59	female	2	not reported	not taken
100780056	40	84	male	7	not reported	not taken
100790192	70	77	female	17	not reported	not taken
100798313	18	107	female	8	not reported	not taken
100812161	55	78	female	3	not reported	not taken
100812401	59	100	female	5	not reported	not taken
100814811	61	70	female	6	not reported	not taken
100834251	33	91	male	1	not reported	not taken
100834651	32	54	female	1	not reported	not taken
100834971	54	72	female	1	not reported	not taken
100842343	35	80	male	4	not reported	not taken
100865241	61	70	female	6	not reported	not taken
100890841	60	54	female	1	not reported	not taken
100891143	33	73	female	1	not reported	not taken
100891771	60	111	male	1	not reported	not taken
100972332	26	66	female	6	not reported	not taken
100982061	42	76	female	7	not reported	not taken
100990601	36	61	female	1	not reported	not taken
100999822	32	125	female	2	not reported	not taken
101033981	64	88	male	12	not reported	not taken
101119162	63	103	female	12	not reported	not taken
101123902	28	70	female	2	not reported	not taken
101174222	53	133	male	7	not reported	not taken
101337041	65	57	female	16	not reported	not taken
101370881	57	89	male	13	not reported	not taken
101371231	36	64	female	1	not reported	not taken
101371431	64	104	male	10	not reported	not taken
101431101	59	94	male	2	not reported	not taken
101432211	18	82	male	1	not reported	not taken
101437171	65	57	female	9	not reported	not taken
101449945	62	71	female	12	not reported	not taken
101528371	40	92	female	1	not reported	not taken
101533101	30	132	male	6	not reported	not taken
101533961	41	95	male	2	not reported	not taken
101556331	61	63	female	7	not reported	not taken
101562231	15	50	female	4	not reported	not taken
101605441	73	58	female	5	not reported	not taken
101625113	46	96	female	8	not reported	not taken
101626621	57	100	male	4	not reported	not taken
101632771	57	100	male	4	not reported	not taken
101636953	60	100	male	4	not reported	not taken
101647661	40	122	male	3	not reported	not taken
101666831	66	63	female	8	not reported	not taken
101667561	45	52	female	2	not reported	not taken
101673312	29	74	male	8	not reported	not taken
101707912	50	95	female	4	not reported	not taken
101747931	55	109	male	10	not reported	not taken
101752591	55	97	female	5	not reported	not taken
101752791	41	87	female	4	not reported	not taken
101761112	48	82	female	7	not reported	not taken
101764661	44	95	female	3	not reported	not taken
101770272	51	91	male	5	not reported	not taken
101805221	46	60	female	1	not reported	not taken
101805251	55	79	female	2	not reported	not taken
101805272	22	64	female	1	reported	not taken
101823573	58	60	female	5	not reported	not taken
101838146	54	111	male	6	not reported	taken
101848661	65	93	female	5	not reported	not taken
101873081	66	68	female	2	not reported	not taken
101880853	47	63	female	4	not reported	not taken
101919282	80	64	male	3	not reported	not taken
101942051	49	22	male	11	not reported	not taken
101943012	72	54	female	3	not reported	not taken
101948811	20	68	female	2	not reported	not taken
101953942	36	97	female	6	not reported	not taken
101964011	32	70	female	3	not reported	not taken
101973301	34	100	female	6	reported	not taken
101988211	28	82	female	3	not reported	not taken
101995271	37	68	female	1	not reported	not taken
102004721	62	83	male	18	not reported	not taken
102005721	47	63	female	4	not reported	not taken
102026371	67	69	female	1	not reported	not taken
102037091	59	72	female	8	not reported	not taken
102039321	26	84	male	1	not reported	not taken
102039352	52	50	female	1	not reported	not taken
102039362	56	75	female	3	not reported	not taken
102070611	51	86	female	6	not reported	not taken
102073341	51	57	female	1	not reported	not taken
102109212	48	59	female	3	not reported	not taken
102110501	47	64	female	1	not reported	not taken
102111941	37	48	female	2	not reported	not taken
102132341	33	100	male	1	not reported	not taken
102133061	47	67	male	1	not reported	not taken
102145131	54	88	male	1	not reported	not taken
102194432	24	61	male	2	not reported	not taken
102194911	52	104	female	6	not reported	not taken
102196811	48	85	female	4	not reported	not taken
102242801	63	84	male	11	not reported	not taken
102244034	54	69	female	3	not reported	not taken
102276501	33	75	female	1	not reported	not taken
102281551	52	82	female	3	not reported	not taken
102286841	32	116	female	2	not reported	not taken
102287952	28	77	female	3	not reported	not taken
102332801	43	132	male	3	not reported	not taken
102336722	20	57	female	8	not reported	not taken
102353101	38	49	female	1	not reported	not taken
102353381	45	59	female	2	not reported	not taken
102353962	51	97	male	12	not reported	not taken
102432721	15	64	female	2	not reported	not taken
102447152	39	68	male	10	not reported	not taken
102454572	27	93	female	3	not reported	not taken
102474492	42	68	female	5	not reported	taken
102488882	49	52	female	3	not reported	not taken
102489081	28	82	male	1	not reported	not taken
102492141	30	65	female	1	not reported	not taken
102512572	69	133	male	10	not reported	not taken
102525793	76	98	male	15	not reported	not taken
102532493	57	73	male	8	not reported	not taken
102576692	37	182	female	5	not reported	not taken
102583321	35	118	male	2	not reported	not taken
102620881	61	75	male	9	not reported	not taken
102633182	18	62	female	3	not reported	not taken
102658611	61	68	male	6	not reported	not taken
102664541	64	77	female	1	not reported	not taken
102673531	36	49	female	1	not reported	not taken
102702582	48	82	female	2	not reported	not taken
102724221	56	101	male	1	not reported	not taken
102748652	36	93	male	2	not reported	not taken
102762462	60	75	female	1	not reported	not taken
102809931	51	59	female	1	reported	not taken
102860121	53	84	female	2	reported	not taken
102863121	74	89	male	7	not reported	not taken
102875022	32	98	male	3	not reported	not taken
102981271	56	118	male	11	not reported	not taken
102988021	29	42	female	1	not reported	not taken
103013232	40	79	female	4	not reported	not taken
103015511	43	57	female	1	not reported	not taken
103050161	53	90	female	4	not reported	not taken
103057391	41	70	female	1	not reported	not taken
103061471	35	95	female	1	not reported	not taken
103065501	23	58	female	1	not reported	not taken
103100041	41	75	female	1	not reported	not taken
103100761	9	67	female	2	not reported	not taken
103127721	61	77	female	1	not reported	not taken
103129311	50	82	female	1	reported	not taken
103324821	42	77	female	2	not reported	not taken
103326381	27	54	female	2	not reported	not taken
103330592	60	54	female	2	not reported	not taken
103444251	26	50	female	1	not reported	not taken
103574362	36	99	female	1	not reported	not taken
103600572	37	73	female	2	not reported	not taken
103624711	28	65	female	2	not reported	not taken
103631731	55	59	female	2	not reported	not taken
103643981	31	73	female	1	reported	not taken
103659111	58	95	female	1	not reported	not taken
103685261	28	64	female	1	not reported	not taken
103710481	25	147	female	2	not reported	not taken
103750361	51	109	male	5	not reported	not taken
103755032	38	55	female	1	not reported	not taken
103755281	43	54	female	2	not reported	not taken
103782301	38	77	male	1	not reported	not taken
103786231	54	86	female	2	not reported	not taken
103802001	73	172	male	5	not reported	not taken
103878782	29	66	female	3	not reported	not taken
103969971	56	70	female	1	not reported	not taken
103982241	19	70	female	5	not reported	taken
103989733	55	86	male	3	not reported	not taken
103997441	44	107	female	1	not reported	not taken
104052971	68	74	male	1	not reported	not taken
104072661	49	86	female	1	not reported	not taken
104092961	44	75	female	1	not reported	not taken
104121612	61	125	male	2	not reported	not taken
104125531	43	82	female	2	reported	not taken
104194392	59	150	male	3	reported	not taken
104206241	41	50	female	1	not reported	not taken
104262101	45	84	female	3	not reported	not taken
104322761	44	75	female	1	not reported	not taken
104328151	50	82	male	1	not reported	not taken
104328321	52	83	female	1	not reported	not taken
104332371	25	50	female	1	not reported	not taken
104347841	52	54	female	1	not reported	not taken
104367231	54	73	female	2	not reported	not taken
104372182	44	122	male	4	reported	not taken
104378181	52	82	female	2	not reported	not taken
104394782	58	114	male	2	not reported	not taken
104399651	44	64	female	2	not reported	not taken
104405331	58	61	female	1	not reported	not taken
104406841	24	54	female	1	not reported	not taken
104446271	25	54	female	1	not reported	not taken
104498951	26	48	female	3	not reported	not taken
104531061	34	57	female	1	not reported	not taken
104608923	48	105	male	3	reported	not taken
104691451	53	104	male	3	not reported	not taken
104692161	53	84	male	3	not reported	not taken
104750701	32	68	female	1	not reported	not taken
104754551	18	54	female	4	not reported	not taken
104836012	21	70	female	4	not reported	not taken
104837051	26	64	female	1	reported	not taken
104838341	71	91	female	1	reported	not taken
104884561	32	86	female	1	not reported	not taken
104885361	48	82	female	1	not reported	not taken
104941591	53	128	female	1	not reported	not taken
104944891	38	70	female	1	not reported	not taken
104958861	64	75	male	3	not reported	not taken
104962561	40	95	male	2	not reported	not taken
104967092	21	58	female	2	not reported	not taken
105009781	15	58	male	2	not reported	not taken
105012031	38	102	female	1	not reported	not taken
105018384	55	73	female	1	not reported	not taken
105040131	26	68	female	1	not reported	not taken
105067391	46	72	female	8	reported	not taken
105068751	29	39	female	2	not reported	not taken
105089751	34	78	female	3	not reported	not taken
105122444	60	97	male	8	reported	not taken
105172871	65	93	male	3	not reported	not taken
105187211	45	76	female	1	not reported	not taken
105193611	51	94	male	2	not reported	not taken
105194221	17	59	male	1	not reported	not taken
105197711	30	76	female	1	not reported	not taken
105254181	57	91	male	1	not reported	not taken
105274511	54	60	female	1	not reported	not taken
105278151	35	61	female	1	not reported	not taken
105282443	62	82	male	1	not reported	not taken
105304111	35	59	female	1	not reported	not taken
105306071	46	95	female	1	not reported	not taken
105306511	28	59	female	1	not reported	not taken
105312101	45	44	female	6	reported	not taken
105321543	61	82	male	1	not reported	not taken
105332121	53	59	female	1	not reported	not taken
105340751	46	90	male	1	not reported	not taken
105353802	51	70	female	2	reported	not taken
105454792	51	70	female	2	reported	not taken
105462241	32	36	female	3	not reported	not taken
105466861	31	76	female	3	not reported	not taken
105487421	11	40	male	5	not reported	not taken
105511551	55	59	female	1	reported	not taken
105537981	38	71	female	1	not reported	not taken
105559061	65	78	male	2	not reported	not taken
105569131	36	81	female	3	not reported	not taken
105620432	28	90	female	2	not reported	not taken
105633981	24	79	male	1	not reported	not taken
105645522	37	147	male	6	not reported	not taken
105674881	50	87	male	7	not reported	not taken
105703021	34	136	male	2	not reported	not taken
105716421	30	80	female	4	not reported	not taken
105728091	63	82	male	1	not reported	not taken
105813891	44	57	female	1	not reported	not taken
105844051	28	59	male	1	not reported	not taken
105855371	49	109	male	3	not reported	not taken
105891902	61	87	female	8	reported	not taken
105902453	48	89	female	2	reported	not taken
105903941	45	96	female	1	not reported	not taken
105930354	12	46	male	6	not reported	not taken
105930731	46	64	female	1	not reported	not taken
106014192	44	71	male	2	not reported	not taken
106058931	23	108	male	4	not reported	not taken
106111101	35	69	female	2	not reported	not taken
106167031	30	93	male	2	not reported	not taken
106197361	48	57	female	1	not reported	not taken
106223831	55	82	male	6	reported	not taken
106283861	50	82	male	5	not reported	not taken
106287491	28	70	female	1	not reported	not taken
106310301	46	82	female	2	not reported	not taken
106313491	57	146	male	4	not reported	not taken
106355482	24	62	female	3	not reported	not taken
106384722	35	86	male	3	not reported	not taken
106388241	38	99	female	1	not reported	not taken
106399411	24	50	female	4	not reported	not taken
106401551	47	77	female	1	not reported	not taken
106424951	20	48	female	1	not reported	not taken
106455801	32	77	female	1	not reported	not taken
106549801	46	125	male	6	not reported	not taken
106643131	51	90	male	5	not reported	not taken
106660501	53	84	male	3	not reported	not taken
106670141	14	59	male	1	not reported	not taken
106794381	49	104	male	4	not reported	not taken
106819471	41	58	female	1	not reported	not taken
677508513	27	95	male	4	reported	not taken

## Sheet: Citalopram
Report No.	Age (years)	Weight (kg)	Gender	NCD	SRE	VAR
3869392	44	104	male	3	not reported	not taken
3871694	46	66	female	6	reported	not taken
3876832	31	50	female	8	reported	not taken
3895002	41	84	male	2	not reported	not taken
3905710	57	100	male	2	not reported	not taken
3918779	24	72	female	1	not reported	not taken
3920144	42	68	male	2	not reported	not taken
3922889	23	99	female	1	not reported	not taken
3927288	51	91	male	1	not reported	not taken
3928126	19	76	female	2	not reported	not taken
3928900	51	91	male	1	not reported	not taken
3929441	47	96	male	8	reported	not taken
3934314	46	93	male	2	not reported	not taken
3934315	46	93	male	2	not reported	not taken
3941001	29	58	female	1	not reported	not taken
3945105	67	64	male	3	reported	not taken
3945766	53	83	male	1	not reported	not taken
3946517	33	73	male	1	not reported	not taken
3954319	45	78	male	5	reported	not taken
3955739	30	79	female	2	reported	not taken
3957994	46	100	male	2	reported	not taken
3963001	28	57	female	1	not reported	not taken
3973825	14	57	female	1	not reported	not taken
3975735	14	57	female	1	not reported	not taken
3991798	23	53	female	1	reported	not taken
4000700	21	26	female	1	not reported	not taken
4001259	31	91	male	1	not reported	not taken
4008037	50	88	male	1	not reported	not taken
4008056	16	63	male	2	not reported	not taken
4008061	8	37	male	1	not reported	not taken
4008110	33	88	male	1	not reported	not taken
4021460	24	98	male	2	not reported	not taken
4022930	38	100	male	2	not reported	not taken
4026090	43	104	male	1	not reported	not taken
4036246	27	103	male	2	not reported	not taken
4042841	38	84	male	1	not reported	not taken
4044552	48	61	female	1	reported	not taken
4053899	69	87	female	5	reported	not taken
4068762	39	56	male	4	reported	not taken
4072938	22	74	female	1	not reported	not taken
4074723	29	54	female	1	not reported	not taken
4082530	37	57	female	2	reported	not taken
4092046	22	54	female	2	not reported	not taken
4098626	11	72	female	3	not reported	not taken
4102678	21	59	female	2	not reported	not taken
4103045	14	49	female	4	reported	not taken
4104201	23	72	female	3	reported	not taken
4109497	29	32	female	5	reported	not taken
4115816	29	32	female	5	reported	not taken
4121392	31	134	male	1	not reported	not taken
4123647	35	83	male	3	reported	not taken
4125489	19	83	female	1	not reported	not taken
4125502	45	85	male	2	reported	not taken
4126612	34	46	female	5	reported	not taken
4141747	39	7	male	1	reported	not taken
4146136	54	47	female	4	reported	not taken
4146756	14	65	female	1	not reported	not taken
4157921	17	52	female	3	reported	not taken
4173397	50	83	female	2	reported	not taken
4182659	24	61	female	8	reported	not taken
4211055	31	65	female	2	reported	not taken
4226672	17	45	female	1	not reported	not taken
4234033	38	60	female	12	reported	not taken
4234046	34	79	male	1	reported	not taken
4235940	78	80	female	4	reported	not taken
4246386	39	125	male	7	reported	not taken
4260813	38	90	male	10	reported	not taken
4262628	44	72	male	3	reported	not taken
4268066	16	59	male	3	reported	not taken
4268444	39	103	female	12	reported	not taken
4272843	15	59	female	4	reported	not taken
4295378	33	65	female	3	reported	not taken
4307756	35	75	male	1	reported	not taken
4323528	34	57	male	1	reported	not taken
4347383	32	54	female	1	reported	not taken
4350067	18	69	female	2	reported	not taken
4363688	29	77	female	1	reported	not taken
4363691	33	86	female	1	reported	not taken
4373135	35	104	female	15	reported	not taken
4382453	29	75	male	2	reported	not taken
4390834	47	113	male	3	reported	not taken
4394550	37	68	female	7	reported	not taken
4399784	17	54	female	5	reported	not taken
4408699	60	79	male	1	reported	not taken
4420100	18	98	female	1	reported	not taken
4423745	40	85	female	3	reported	not taken
4423991	37	69	female	3	reported	not taken
4441086	36	120	male	6	reported	not taken
4443747	23	98	female	8	reported	not taken
4444066	39	98	male	2	reported	not taken
4449725	74	86	male	3	reported	not taken
4478426	38	73	male	1	reported	not taken
4487623	29	64	female	1	reported	not taken
4490696	39	61	male	5	reported	not taken
4496367	40	84	male	1	reported	not taken
4498532	53	66	female	8	reported	not taken
4500669	40	129	male	8	reported	not taken
4519006	40	55	female	1	reported	not taken
4526268	86	58	female	4	reported	not taken
4527338	19	60	female	4	reported	not taken
4530180	83	86	male	5	reported	not taken
4543068	46	54	female	1	reported	not taken
4548276	49	75	male	1	reported	not taken
4598484	33	98	female	2	reported	not taken
4619253	52	70	female	4	reported	not taken
4622826	36	61	female	1	reported	not taken
4623471	56	74	male	5	reported	not taken
4627082	15	61	female	2	reported	not taken
4631367	16	65	female	2	reported	not taken
4635552	45	85	male	2	reported	not taken
4682147	21	68	female	2	reported	not taken
4691353	47	108	male	5	reported	not taken
4704312	55	100	female	2	reported	not taken
4708285	46	52	female	1	reported	not taken
4714414	35	55	female	3	reported	not taken
4755576	62	63	female	2	reported	not taken
4789844	35	68	female	1	reported	not taken
4806745	49	70	female	3	reported	not taken
4832004	32	85	male	1	reported	not taken
4853707	12	35	male	2	reported	not taken
4875155	51	75	female	3	reported	not taken
4892501	25	75	male	5	reported	not taken
4899298	25	75	male	4	reported	not taken
4900910	45	95	male	2	reported	not taken
4915690	19	62	female	2	reported	not taken
4939206	16	100	male	2	reported	not taken
4945215	59	75	male	3	reported	not taken
4964179	31	63	female	1	reported	not taken
4977397	62	95	male	2	reported	not taken
4989301	46	118	female	10	reported	not taken
4993536	32	82	male	1	reported	not taken
5031747	55	118	male	3	reported	not taken
5042923	62	95	male	2	reported	not taken
5068986	23	54	female	2	reported	not taken
5088390	31	70	female	2	reported	not taken
5093627	19	68	female	2	reported	not taken
5108659	39	70	female	3	reported	not taken
5119992	39	70	female	3	reported	not taken
5128217	18	52	female	2	reported	not taken
5129556	45	88	female	4	reported	not taken
5134438	39	50	female	2	reported	not taken
5144154	33	77	female	8	reported	not taken
5164258	50	76	female	5	reported	not taken
5170130	40	180	female	6	reported	not taken
5214840	27	120	male	1	reported	not taken
5224745	37	75	female	1	reported	not taken
5228549	22	75	female	4	reported	not taken
5251996	16	77	female	5	reported	not taken
5292008	34	89	female	2	reported	not taken
5292442	47	70	female	1	reported	not taken
5304231	44	68	female	3	reported	not taken
5324842	79	79	male	4	reported	not taken
5339156	88	66	male	6	reported	not taken
5342195	55	70	female	8	reported	not taken
5361302	88	66	male	6	reported	not taken
5395641	26	56	female	1	reported	not taken
5400493	62	95	male	2	reported	not taken
5404754	40	55	female	1	reported	not taken
5405625	41	50	female	8	reported	not taken
5460158	63	80	female	4	reported	not taken
5460657	38	80	male	3	reported	not taken
5483493	48	91	male	1	reported	not taken
5525068	50	98	female	3	reported	not taken
5526777	28	70	male	23	reported	not taken
5532886	27	68	male	1	reported	not taken
5594003	41	65	female	2	reported	taken
5625680	46	113	female	1	reported	not taken
5728658	54	88	male	1	reported	not taken
5741051	39	65	female	2	reported	taken
5775237	51	104	male	15	reported	not taken
5778129	56	74	male	8	reported	taken
5812550	31	70	male	1	reported	not taken
5834765	20	60	male	2	reported	not taken
5834995	64	60	female	3	reported	not taken
5841760	50	109	male	2	reported	not taken
5843965	25	75	female	1	reported	not taken
5895206	83	79	male	2	reported	not taken
5901130	18	50	female	4	reported	not taken
5907726	40	60	male	2	reported	not taken
5918809	52	102	male	2	reported	not taken
5927534	61	82	male	2	reported	taken
5928146	28	126	female	1	reported	not taken
5929239	48	78	female	1	reported	not taken
5932240	52	102	male	2	reported	not taken
5933509	52	102	male	2	reported	not taken
5933884	52	102	male	2	reported	not taken
5940147	62	84	female	20	reported	not taken
5942380	52	102	male	2	reported	not taken
5942587	52	102	male	2	reported	not taken
5950907	52	82	male	5	reported	taken
6024290	43	85	male	2	reported	not taken
6025317	37	79	male	1	reported	not taken
6028041	38	86	male	6	reported	not taken
6028927	43	62	male	2	reported	not taken
6034468	65	72	male	3	reported	not taken
6071482	65	72	male	3	reported	not taken
6072195	65	72	male	3	reported	not taken
6081643	36	104	male	2	reported	taken
6112722	15	60	female	3	reported	not taken
6120857	15	60	female	3	reported	not taken
6123725	60	93	male	1	reported	not taken
6133614	56	74	male	5	reported	not taken
6134450	18	76	male	5	reported	not taken
6154469	44	93	male	8	reported	not taken
6170512	65	74	male	11	reported	not taken
6179400	15	87	female	3	reported	not taken
6179650	45	73	female	7	reported	not taken
6189312	65	102	male	15	reported	not taken
6203077	52	104	female	1	reported	not taken
6204216	43	99	male	10	reported	not taken
6211920	65	93	female	4	reported	not taken
6238846	38	51	female	1	reported	not taken
6247680	39	82	male	3	reported	not taken
6254000	68	70	male	10	reported	not taken
6259528	31	55	female	3	reported	not taken
6265885	36	57	female	1	reported	not taken
6274366	26	70	female	3	reported	not taken
6286711	33	60	female	3	reported	not taken
6295697	62	102	male	2	reported	not taken
6355503	50	83	female	6	reported	taken
6357877	82	67	male	4	reported	not taken
6372527	42	102	male	4	reported	not taken
6377501	44	80	male	7	reported	not taken
6390920	33	86	male	4	reported	not taken
6394603	41	59	female	4	reported	not taken
6407833	41	59	female	5	reported	not taken
6409872	48	104	female	1	reported	not taken
6412742	62	76	female	2	reported	not taken
6431316	57	95	female	4	reported	not taken
6437996	54	65	female	2	reported	not taken
6439688	54	65	female	2	reported	not taken
6444100	54	65	female	2	reported	not taken
6446301	19	81	female	7	reported	not taken
6446509	12	61	female	3	reported	not taken
6458739	54	65	female	2	reported	not taken
6459094	50	52	female	1	reported	not taken
6460790	24	60	female	1	reported	not taken
6488868	25	88	male	4	reported	taken
6494883	20	54	female	2	reported	not taken
6527963	40	54	female	1	reported	not taken
6531459	12	61	female	3	reported	not taken
6531660	28	73	female	7	reported	not taken
6542789	28	90	female	6	reported	not taken
6556946	24	66	female	3	reported	not taken
6573902	56	74	male	8	reported	not taken
6581635	61	100	male	1	reported	not taken
6601164	56	74	male	8	reported	not taken
6604366	10	35	female	2	reported	not taken
6613534	64	78	male	1	reported	not taken
6614580	25	136	male	6	reported	not taken
6618762	17	71	male	1	reported	not taken
6619292	51	80	female	4	reported	not taken
6620164	56	61	female	1	reported	not taken
6634878	46	104	female	11	reported	taken
6670284	86	55	male	2	reported	not taken
6676354	42	81	male	7	reported	not taken
6686883	38	75	male	4	reported	not taken
6687603	9	25	male	2	reported	not taken
6691470	74	67	male	5	reported	not taken
6692257	38	57	female	4	reported	not taken
6697322	42	81	male	7	reported	not taken
6719109	21	52	female	1	reported	not taken
6719127	42	81	male	6	reported	not taken
6729990	35	93	male	3	reported	not taken
6752150	63	73	male	1	reported	not taken
6752218	59	107	female	1	reported	not taken
6765437	66	73	male	10	reported	not taken
6798331	31	60	female	4	reported	not taken
6800789	33	64	male	4	reported	not taken
6815104	66	75	male	1	reported	not taken
6838972	51	118	male	2	reported	taken
6840446	31	109	female	3	reported	taken
6849485	55	59	female	2	reported	taken
6858591	52	72	female	11	reported	taken
6865822	38	76	male	3	reported	not taken
6873092	36	119	female	6	reported	taken
6893058	30	86	male	4	reported	not taken
6906711	37	119	female	6	reported	taken
6936861	48	60	female	3	reported	not taken
6942559	38	76	male	3	reported	not taken
6956094	39	68	male	6	reported	not taken
6993994	43	91	female	3	reported	not taken
6999633	26	136	female	3	reported	not taken
6999652	15	54	female	2	reported	not taken
6999765	41	113	female	16	reported	not taken
7001355	56	104	male	6	reported	not taken
7001356	47	73	female	4	reported	not taken
7004799	33	123	female	8	reported	not taken
7007959	43	100	male	3	reported	taken
7011065	16	70	male	1	reported	not taken
7016152	61	87	male	15	reported	taken
7023468	72	82	female	5	reported	not taken
7048400	39	66	male	1	reported	not taken
7052129	49	62	female	2	reported	not taken
7057780	59	71	male	6	reported	taken
7079190	42	87	female	5	reported	not taken
7095525	89	70	female	2	reported	not taken
7112458	27	113	female	4	reported	not taken
7115265	64	73	female	1	reported	not taken
7128396	25	64	female	6	reported	not taken
7129341	42	87	female	5	reported	not taken
7131956	9	24	female	2	reported	not taken
7132004	49	86	male	1	reported	not taken
7137168	49	62	female	5	reported	not taken
7200743	54	71	female	11	reported	not taken
7202365	49	82	male	5	reported	not taken
7207898	16	70	female	1	reported	not taken
7208798	16	70	female	1	reported	not taken
7211208	17	63	female	3	reported	not taken
7224919	51	65	female	2	reported	not taken
7229798	36	80	female	1	reported	not taken
7232842	61	87	female	7	reported	not taken
7275441	29	57	female	1	reported	not taken
7277279	46	56	female	2	reported	not taken
7283853	36	80	female	2	reported	not taken
7289367	27	142	female	5	reported	not taken
7293204	65	73	female	7	reported	taken
7303738	50	60	female	2	reported	not taken
7305945	23	70	female	1	reported	not taken
7306385	36	80	female	2	reported	not taken
7306605	48	91	male	8	reported	not taken
7306787	23	70	female	1	reported	not taken
7312488	36	80	female	2	reported	not taken
7313290	47	93	male	1	reported	not taken
7320581	48	84	female	7	reported	not taken
7333287	49	93	male	3	reported	not taken
7335036	61	57	female	1	reported	not taken
7337849	84	55	female	4	reported	not taken
7338328	84	55	female	4	reported	not taken
7347785	47	50	male	4	reported	not taken
7357326	54	65	female	2	reported	not taken
7368311	67	73	male	10	reported	not taken
7394650	53	82	male	1	reported	not taken
7429691	23	64	male	3	reported	not taken
7431169	40	87	female	5	reported	not taken
7432265	12	64	female	5	reported	not taken
7460570	17	101	female	5	reported	not taken
7473671	46	44	female	11	reported	not taken
7540442	12	64	female	5	reported	not taken
7540861	16	41	female	4	reported	not taken
7559824	34	73	male	1	reported	not taken
7594444	43	79	female	4	reported	not taken
7606274	53	82	female	4	reported	not taken
7613506	43	60	female	2	reported	not taken
7625348	43	91	male	3	reported	not taken
7649339	65	76	female	3	reported	not taken
7651636	53	79	male	2	reported	not taken
7652652	21	80	male	6	reported	not taken
7673676	71	86	female	10	reported	not taken
7707363	53	89	female	6	reported	taken
7732057	42	87	female	4	reported	not taken
7748973	42	87	female	5	reported	not taken
7764165	42	87	female	5	reported	not taken
7767314	51	89	male	14	reported	not taken
7768779	34	89	female	2	reported	not taken
7769112	61	64	female	5	reported	not taken
7771191	54	100	female	3	reported	not taken
7772311	46	93	male	9	reported	not taken
7774158	42	87	female	5	reported	not taken
7775906	68	67	male	9	reported	not taken
7782839	46	90	male	1	reported	not taken
7791471	57	99	female	9	reported	not taken
7798522	61	77	female	4	reported	not taken
7798603	53	91	male	10	reported	not taken
7811553	34	110	female	5	reported	not taken
7812652	32	52	female	1	reported	not taken
7852871	18	63	female	2	reported	not taken
7905195	29	51	female	5	reported	not taken
7905328	44	79	male	6	reported	not taken
7929834	55	61	female	3	reported	taken
7943788	16	93	male	4	reported	not taken
8020639	61	64	female	7	reported	not taken
8030413	63	93	male	1	reported	not taken
8051469	47	82	female	3	reported	not taken
8057520	52	56	female	2	reported	not taken
8110489	14	64	female	2	reported	not taken
8113922	44	81	male	3	reported	not taken
8120897	16	41	female	2	reported	not taken
8169947	30	82	female	2	reported	not taken
8180568	22	54	female	3	reported	not taken
8185493	41	85	male	2	reported	not taken
8255116	53	117	male	4	reported	not taken
8255133	53	117	male	2	reported	not taken
8281950	50	88	female	3	reported	taken
8286627	66	60	female	4	reported	not taken
8293482	45	95	male	1	reported	not taken
8407560	47	74	male	4	reported	not taken
8431547	81	73	female	1	reported	not taken
8446000	56	52	female	7	reported	not taken
8488678	33	64	female	3	reported	not taken
8517275	48	95	male	2	reported	not taken
8525546	77	73	male	5	reported	not taken
8542358	36	77	male	5	reported	not taken
8542451	41	104	female	18	reported	not taken
8557001	20	90	male	4	reported	not taken
8564290	24	94	male	2	reported	not taken
8569069	75	90	male	8	reported	not taken
8570446	46	66	male	3	reported	not taken
8585015	34	60	female	2	reported	not taken
72522986	51	73	female	4	reported	not taken
78645893	0	66	female	8	reported	not taken
79395362	12	64	female	4	reported	not taken
81999133	0	62	female	2	reported	not taken
82209355	34	117	male	2	reported	not taken
83428167	37	65	female	5	reported	not taken
83492023	27	28	female	4	reported	not taken
85455344	39	79	male	4	reported	not taken
85518636	53	96	male	19	reported	not taken
86441994	64	72	female	9	reported	not taken
87073703	58	73	male	6	reported	not taken
87188222	50	71	female	3	reported	not taken
87335223	64	71	female	3	reported	not taken
87653862	28	65	female	2	reported	not taken
87741922	51	64	female	10	reported	not taken
87785722	34	85	female	2	reported	not taken
88039662	35	85	female	2	reported	not taken
88073213	35	85	female	2	reported	not taken
88173372	36	67	female	1	reported	not taken
88189881	29	82	female	4	reported	not taken
88233341	29	60	female	2	reported	not taken
88265841	29	60	female	2	reported	not taken
88309511	29	60	female	2	reported	not taken
88342481	29	60	female	2	reported	not taken
88351031	36	67	female	1	reported	not taken
88356561	29	60	female	2	reported	not taken
88394611	36	67	female	1	reported	not taken
88426482	36	67	female	1	reported	not taken
88433832	36	67	female	1	reported	not taken
88496401	52	77	female	6	reported	not taken
88850633	30	73	male	3	reported	not taken
88885193	29	77	female	7	reported	not taken
88953581	35	85	female	2	reported	not taken
89050901	48	100	female	5	reported	not taken
89147053	58	87	male	10	reported	not taken
89250501	56	61	female	9	reported	not taken
89294342	33	86	female	2	reported	not taken
89393561	19	72	male	3	reported	not taken
89509142	56	61	female	8	reported	not taken
89516962	56	61	female	8	reported	not taken
89584351	35	95	female	7	reported	not taken
89655142	56	61	female	8	reported	not taken
89689561	57	102	male	3	reported	not taken
89758771	62	74	female	3	reported	not taken
90040212	58	87	male	8	reported	not taken
90116922	58	87	male	8	reported	not taken
90141771	26	51	female	1	reported	not taken
90198061	20	52	female	2	reported	not taken
90272422	53	50	female	3	reported	not taken
90282261	30	59	female	3	reported	not taken
90302451	26	51	female	1	reported	not taken
90546091	58	87	male	8	reported	not taken
90689561	58	87	male	8	reported	not taken
90929911	14	54	female	1	reported	not taken
90940442	53	96	male	20	reported	not taken
91474471	58	87	male	8	reported	not taken
91534282	51	66	female	9	reported	not taken
91546742	19	54	female	3	reported	not taken
91576194	64	74	female	11	reported	not taken
92173362	56	61	female	8	reported	not taken
92206021	56	61	female	8	reported	not taken
92245971	16	64	female	4	reported	not taken
92269063	54	67	female	7	reported	not taken
92271061	56	61	female	8	reported	not taken
92272052	38	83	female	5	reported	not taken
92617921	63	86	female	8	reported	not taken
92910551	11	77	female	3	reported	not taken
93007931	44	79	female	7	reported	not taken
93244001	56	68	male	3	reported	not taken
93412741	55	73	female	4	reported	not taken
93468351	43	73	female	4	reported	not taken
93862861	36	88	female	11	reported	not taken
93947161	56	68	female	1	reported	not taken
94146641	14	47	female	9	reported	not taken
94824812	62	57	female	8	reported	not taken
94994512	15	61	female	4	reported	not taken
95154551	37	66	female	3	reported	taken
95809391	53	89	female	14	reported	not taken
95810062	44	52	female	8	reported	not taken
95819691	50	70	female	1	reported	not taken
95931442	14	61	female	4	reported	not taken
96201102	44	52	female	9	reported	not taken
96404101	14	61	female	4	reported	not taken
96811491	34	51	female	1	reported	not taken
96816633	64	87	male	9	reported	not taken
96821621	42	66	female	7	reported	not taken
96995461	13	54	female	2	reported	not taken
97176152	53	56	female	6	reported	not taken
97176272	53	56	female	6	reported	not taken
97192001	53	56	female	6	reported	not taken
97196072	49	97	female	2	reported	not taken
97229171	44	70	female	1	reported	not taken
97280561	48	84	male	1	reported	not taken
97315011	53	56	female	6	reported	not taken
97329901	47	82	male	4	reported	not taken
97363291	53	56	female	6	reported	not taken
97478921	53	56	female	6	reported	not taken
98130651	77	86	male	1	reported	not taken
98562811	38	60	female	3	reported	not taken
98838873	73	108	female	19	reported	not taken
98889391	20	118	male	2	reported	not taken
99135552	33	106	female	8	reported	not taken
100036051	57	91	male	3	not reported	not taken
100036332	71	55	male	5	not reported	not taken
100044251	57	91	male	3	not reported	not taken
100045701	57	91	male	3	not reported	not taken
100046291	64	78	male	10	not reported	not taken
100046421	39	100	female	14	not reported	not taken
100046521	53	66	female	2	not reported	not taken
100047011	53	66	female	2	not reported	not taken
100063242	29	73	female	12	not reported	not taken
100079783	23	77	female	5	not reported	not taken
100094702	76	89	male	10	not reported	not taken
100096772	81	60	male	13	not reported	not taken
100096842	46	74	female	9	not reported	not taken
100100602	61	95	male	3	not reported	not taken
100106191	80	70	female	5	not reported	not taken
100109901	63	64	female	4	not reported	not taken
100110461	36	107	female	7	not reported	not taken
100115721	44	93	male	4	not reported	not taken
100119101	63	64	female	4	not reported	not taken
100122291	58	78	male	9	not reported	not taken
100130231	76	48	female	14	not reported	not taken
100130651	52	57	female	2	not reported	taken
100135803	53	74	female	8	not reported	not taken
100137124	24	82	female	2	not reported	not taken
100161601	20	76	female	1	not reported	not taken
100173351	35	75	male	1	not reported	not taken
100178161	21	108	female	3	not reported	not taken
100181482	30	123	female	4	not reported	not taken
100187331	31	82	female	1	not reported	not taken
100201253	53	54	female	15	not reported	not taken
100214002	28	59	female	2	not reported	not taken
100220041	64	57	female	5	not reported	not taken
100230612	48	56	female	15	not reported	not taken
100237822	56	64	female	5	not reported	not taken
100247721	74	79	male	6	not reported	not taken
100251423	61	101	male	8	not reported	not taken
100255572	51	56	male	2	not reported	not taken
100255811	28	59	female	2	not reported	not taken
100259203	28	83	female	5	not reported	not taken
100264063	20	59	female	3	not reported	not taken
100264268	48	65	male	2	not reported	not taken
100272383	68	80	female	6	not reported	not taken
100272651	33	91	male	9	not reported	not taken
100275021	70	68	female	4	not reported	taken
100275792	24	59	female	8	not reported	not taken
100280411	58	78	male	9	not reported	not taken
100284355	52	58	female	15	not reported	not taken
100295061	73	73	female	6	not reported	not taken
100295791	25	54	female	1	not reported	not taken
100322122	27	49	female	1	not reported	not taken
100323841	49	64	female	2	not reported	not taken
100330381	70	65	male	5	not reported	not taken
100332491	62	74	female	4	not reported	not taken
100343341	37	86	female	1	reported	not taken
100345822	68	49	female	7	not reported	not taken
100356831	82	66	male	10	not reported	not taken
100362193	83	63	female	14	reported	not taken
100374441	41	49	female	1	reported	not taken
100376041	72	99	male	4	not reported	not taken
100389043	57	50	female	3	reported	not taken
100392617	31	68	female	3	not reported	not taken
100394101	24	86	male	1	not reported	not taken
100396021	67	91	female	7	not reported	not taken
100406222	16	47	female	27	not reported	not taken
100411412	74	82	female	4	not reported	not taken
100423892	65	91	female	8	not reported	not taken
100428761	78	71	female	11	not reported	not taken
100444372	28	86	female	3	not reported	not taken
100448801	77	53	male	5	not reported	not taken
100453651	70	59	female	6	not reported	not taken
100462352	74	69	male	9	not reported	not taken
100466751	53	69	female	3	not reported	not taken
100470311	72	92	female	12	not reported	not taken
100470662	62	94	male	17	not reported	not taken
100471962	45	93	female	16	not reported	not taken
100472851	41	95	female	6	not reported	not taken
100473231	46	54	female	5	not reported	not taken
100473361	49	64	female	4	not reported	not taken
100473691	57	89	male	4	not reported	not taken
100493502	69	78	male	15	not reported	not taken
100500021	33	66	male	2	not reported	not taken
100505141	66	86	female	4	not reported	not taken
100510293	33	87	male	9	not reported	not taken
100523703	61	105	female	13	not reported	not taken
100526191	53	69	female	2	not reported	not taken
100529461	44	81	female	5	not reported	not taken
100536351	62	100	male	9	not reported	taken
100547452	42	97	male	6	not reported	not taken
100551261	47	52	female	3	not reported	not taken
100557231	33	64	female	1	not reported	not taken
100560171	36	53	male	5	not reported	not taken
100567002	62	44	female	10	not reported	not taken
100569094	27	90	female	3	not reported	not taken
100580531	32	50	female	3	not reported	not taken
100581641	50	100	male	11	not reported	not taken
100583252	52	74	female	9	not reported	not taken
100592853	52	52	female	7	not reported	not taken
100596102	75	65	female	5	not reported	not taken
100611041	56	102	male	9	not reported	not taken
100614402	26	95	female	7	not reported	not taken
100615571	37	74	male	7	not reported	not taken
100630421	88	55	female	5	not reported	not taken
100644101	88	55	female	5	not reported	not taken
100651611	20	64	female	2	not reported	not taken
100660221	57	54	female	2	not reported	not taken
100662062	42	64	female	5	not reported	not taken
100664521	23	58	female	1	not reported	not taken
100674501	53	97	male	9	not reported	not taken
100691381	65	62	female	4	not reported	not taken
100691481	32	50	female	3	not reported	not taken
100700171	69	80	male	7	not reported	not taken
100705661	84	62	female	7	not reported	not taken
100706462	17	65	female	6	not reported	not taken
100713211	65	62	female	4	not reported	not taken
100713281	53	69	female	3	not reported	not taken
100719131	48	106	female	9	not reported	not taken
100721253	43	82	female	12	not reported	not taken
100727763	78	39	female	4	not reported	not taken
100730943	63	140	female	6	not reported	not taken
100740901	32	50	female	3	not reported	not taken
100754651	73	92	female	10	not reported	not taken
100769701	88	55	female	6	not reported	not taken
100770701	53	69	female	3	not reported	not taken
100772541	38	100	female	3	not reported	not taken
100783025	50	122	male	4	not reported	not taken
100783431	49	64	female	2	not reported	not taken
100784141	31	91	male	1	not reported	not taken
100784602	63	87	female	5	not reported	not taken
100788253	63	124	female	3	not reported	not taken
100790321	29	75	male	5	not reported	not taken
100790781	75	41	female	2	not reported	not taken
100796431	56	95	female	4	not reported	not taken
100799581	51	91	female	4	not reported	not taken
100801581	25	68	female	3	not reported	not taken
100809141	58	27	female	18	not reported	not taken
100809384	52	53	female	5	not reported	not taken
100822363	28	56	female	1	not reported	not taken
100828593	54	57	female	7	not reported	not taken
100833731	36	91	male	6	not reported	not taken
100839691	26	46	female	3	not reported	not taken
100847732	64	80	female	6	reported	not taken
100848071	23	120	male	2	not reported	not taken
100857771	54	73	female	4	not reported	taken
100859121	69	65	female	7	not reported	not taken
100860431	20	68	male	2	not reported	not taken
100862064	31	65	female	7	not reported	not taken
100865371	64	59	female	9	not reported	not taken
100871181	66	86	female	6	not reported	not taken
100871521	45	127	male	5	not reported	not taken
100889521	23	120	male	2	not reported	not taken
100898291	88	55	female	6	not reported	not taken
100921101	23	120	male	2	not reported	not taken
100922342	66	74	female	9	not reported	not taken
100946661	54	65	female	10	not reported	not taken
100947021	71	93	male	2	not reported	not taken
100960981	28	60	female	4	not reported	not taken
100965791	20	50	female	5	not reported	not taken
100966561	23	120	male	2	not reported	not taken
100980681	28	60	female	4	not reported	not taken
100986411	54	56	female	8	not reported	not taken
100994022	47	59	female	5	not reported	not taken
100995482	62	106	female	4	not reported	not taken
101009231	67	81	female	4	not reported	not taken
101011201	48	82	female	4	not reported	not taken
101011642	67	82	female	4	not reported	not taken
101014862	45	127	male	5	not reported	not taken
101016541	42	82	male	3	not reported	not taken
101026871	81	52	female	1	not reported	not taken
101034501	28	60	female	4	not reported	not taken
101040441	48	74	male	1	not reported	not taken
101045672	56	57	female	10	not reported	not taken
101104931	55	101	female	3	not reported	not taken
101109851	17	84	female	1	not reported	not taken
101114302	61	91	male	7	not reported	not taken
101276112	35	83	male	7	not reported	not taken
101285903	25	50	female	4	not reported	not taken
101327992	42	103	female	1	not reported	not taken
101363422	46	53	female	6	reported	not taken
101368941	34	109	male	2	not reported	not taken
101371621	57	81	male	8	not reported	not taken
101413681	60	64	female	5	not reported	taken
101424191	60	72	male	7	not reported	not taken
101430331	41	116	female	2	not reported	taken
101435571	29	84	male	1	not reported	not taken
101442871	16	58	female	1	not reported	not taken
101454702	24	90	female	2	not reported	not taken
101460023	57	71	female	4	not reported	not taken
101465332	51	87	female	7	not reported	not taken
101493371	44	84	female	7	not reported	not taken
101500741	59	75	male	3	reported	not taken
101501561	41	83	female	9	not reported	not taken
101512101	55	72	female	4	not reported	not taken
101522421	40	75	female	1	not reported	not taken
101530181	75	50	male	10	not reported	not taken
101534772	56	93	male	5	not reported	not taken
101538041	41	83	female	9	not reported	not taken
101541471	58	57	female	5	not reported	not taken
101556021	31	86	female	10	not reported	not taken
101566581	24	68	male	2	not reported	not taken
101570591	12	93	male	4	not reported	not taken
101576524	54	86	female	6	not reported	not taken
101601331	20	50	female	5	not reported	not taken
101606381	50	95	male	7	not reported	not taken
101608701	40	55	female	7	not reported	not taken
101617011	41	83	female	9	not reported	not taken
101621062	55	86	female	2	not reported	not taken
101624912	35	66	female	6	not reported	not taken
101625771	53	83	female	2	not reported	not taken
101636181	18	54	female	3	not reported	not taken
101636341	41	83	female	9	not reported	not taken
101648242	58	118	female	3	not reported	not taken
101664511	60	103	female	2	not reported	not taken
101666451	59	72	female	2	not reported	not taken
101698963	53	86	female	6	not reported	not taken
101699702	26	104	female	2	not reported	not taken
101699811	51	57	female	5	not reported	not taken
101717681	49	90	male	9	not reported	not taken
101720532	31	54	female	7	not reported	not taken
101728991	75	79	male	1	not reported	not taken
101734341	58	45	female	5	not reported	not taken
101738581	26	110	male	1	not reported	not taken
101766461	34	84	female	3	not reported	not taken
101769652	52	62	female	3	not reported	not taken
101786572	40	68	female	6	not reported	not taken
101791042	70	94	male	10	not reported	not taken
101803582	62	73	female	2	not reported	not taken
101812752	52	76	female	4	not reported	not taken
101813981	49	90	male	9	not reported	not taken
101814541	51	57	female	5	not reported	not taken
101814661	51	65	female	3	not reported	not taken
101817871	49	90	male	9	not reported	not taken
101831123	32	60	female	2	not reported	not taken
101836481	28	69	female	3	not reported	not taken
101839512	17	80	female	6	not reported	not taken
101845531	83	66	male	8	not reported	not taken
101846122	41	106	female	7	not reported	not taken
101849952	75	70	male	2	not reported	not taken
101850082	73	86	male	8	not reported	not taken
101855133	55	58	male	5	not reported	not taken
101857941	62	73	female	3	not reported	not taken
101862902	20	106	male	5	not reported	not taken
101865591	60	84	male	10	not reported	not taken
101865841	62	73	female	3	not reported	not taken
101866712	62	73	female	3	not reported	not taken
101871122	62	73	female	3	not reported	not taken
101881141	46	91	male	4	not reported	not taken
101886312	67	96	male	8	not reported	not taken
101902812	62	73	female	3	not reported	not taken
101914581	22	55	female	4	not reported	not taken
101915241	75	70	male	2	not reported	not taken
101917931	67	70	male	5	not reported	not taken
101928832	44	115	female	5	not reported	not taken
101946862	44	77	male	7	not reported	not taken
101958212	38	78	male	2	not reported	not taken
101962551	41	180	female	3	not reported	not taken
101980551	8	25	female	3	not reported	not taken
101992361	12	34	male	5	not reported	not taken
102025311	22	55	female	4	not reported	not taken
102033781	49	100	male	1	reported	not taken
102034962	29	107	male	5	not reported	not taken
102040611	49	100	male	6	not reported	not taken
102047642	60	100	male	6	not reported	not taken
102048882	32	69	female	6	not reported	not taken
102052581	49	100	male	6	not reported	not taken
102062853	30	59	female	4	not reported	not taken
102064082	24	77	male	2	not reported	not taken
102079521	20	75	female	1	not reported	not taken
102080651	44	65	female	1	not reported	not taken
102101021	26	73	female	2	not reported	not taken
102106991	44	65	female	1	not reported	not taken
102133211	63	97	male	2	not reported	not taken
102139671	41	113	female	2	not reported	not taken
102151351	44	65	female	1	not reported	not taken
102161322	49	100	male	1	reported	not taken
102183691	23	64	female	4	not reported	not taken
102199881	49	100	male	1	reported	not taken
102203564	29	100	female	2	not reported	not taken
102204908	35	70	female	7	not reported	not taken
102223751	53	71	female	4	not reported	not taken
102246851	49	100	male	1	reported	not taken
102251282	59	95	male	5	not reported	not taken
102251892	58	62	female	3	not reported	not taken
102296321	53	86	female	5	reported	not taken
102347281	44	128	female	4	not reported	not taken
102347402	28	84	female	3	not reported	not taken
102358176	24	64	female	3	not reported	not taken
102360321	42	83	female	2	not reported	not taken
102365062	58	54	female	2	not reported	not taken
102387941	19	68	female	5	not reported	not taken
102397691	18	50	female	2	not reported	not taken
102409643	31	72	female	7	not reported	not taken
102451173	29	65	female	3	not reported	not taken
102460441	55	81	female	1	not reported	not taken
102485121	32	97	female	5	not reported	not taken
102504201	32	97	female	5	not reported	not taken
102529321	55	66	female	3	not reported	not taken
102531081	44	77	female	3	not reported	not taken
102537871	45	66	female	2	not reported	not taken
102554211	85	69	male	3	not reported	not taken
102558321	31	52	female	3	not reported	not taken
102558331	36	91	female	3	not reported	not taken
102567583	23	90	female	3	not reported	not taken
102571321	32	72	female	5	not reported	not taken
102578611	35	76	female	1	not reported	not taken
102596611	31	117	female	5	not reported	not taken
102597022	68	58	female	5	reported	not taken
102614242	54	90	male	4	not reported	not taken
102621532	63	70	male	6	not reported	not taken
102626392	44	86	male	6	not reported	not taken
102630212	45	127	female	2	not reported	not taken
102630512	72	80	male	4	not reported	not taken
102632922	42	72	male	6	not reported	not taken
102652492	48	91	male	6	not reported	not taken
102653091	57	67	female	1	reported	not taken
102656452	38	70	female	1	not reported	not taken
102674041	32	56	female	2	not reported	not taken
102686311	61	104	female	1	not reported	not taken
102687051	75	80	male	5	not reported	not taken
102712481	41	65	female	1	not reported	not taken
102713671	40	72	female	5	not reported	not taken
102733374	16	55	female	8	not reported	not taken
102735092	17	50	female	4	not reported	not taken
102739851	30	117	female	3	not reported	not taken
102740442	16	55	female	4	not reported	not taken
102744893	51	115	male	5	not reported	not taken
102746021	32	72	female	4	not reported	not taken
102776062	53	62	male	6	not reported	not taken
102791363	41	51	male	6	not reported	not taken
102796703	55	80	male	1	not reported	not taken
102798041	37	61	female	2	not reported	not taken
102827001	30	117	female	3	not reported	not taken
102844181	32	59	female	1	not reported	not taken
102850262	37	60	female	5	not reported	not taken
102862291	42	111	female	5	not reported	not taken
102971211	28	73	female	1	not reported	not taken
102984151	22	73	female	2	not reported	not taken
103016891	56	77	male	1	not reported	not taken
103056601	52	91	female	2	not reported	not taken
103058281	51	86	female	4	not reported	not taken
103087231	40	62	female	3	not reported	not taken
103096671	25	75	male	5	not reported	not taken
103110282	20	55	female	7	not reported	not taken
103119271	30	59	female	3	reported	not taken
103138502	39	45	female	2	reported	not taken
103302811	37	70	female	3	not reported	not taken
103309171	16	53	male	4	not reported	not taken
103312541	37	70	female	2	not reported	not taken
103327001	50	66	female	2	not reported	not taken
103336681	30	117	male	6	not reported	not taken
103352252	23	80	male	5	not reported	not taken
103359142	43	102	male	3	not reported	not taken
103361981	25	75	male	5	not reported	not taken
103366592	23	80	male	2	not reported	not taken
103378581	18	57	female	1	not reported	not taken
103396501	16	48	female	1	not reported	not taken
103403913	39	75	female	2	not reported	not taken
103404051	36	90	female	2	not reported	not taken
103408142	25	75	male	5	not reported	not taken
103418221	37	70	female	2	reported	not taken
103421761	47	70	female	4	reported	not taken
103425021	29	52	female	5	not reported	not taken
103443292	31	57	female	2	not reported	not taken
103449091	59	59	female	2	not reported	not taken
103490262	23	66	female	2	not reported	not taken
103500381	16	48	female	1	not reported	not taken
103532411	38	66	female	3	not reported	not taken
103547551	28	35	female	1	not reported	not taken
103550331	38	66	female	3	not reported	not taken
103559251	25	75	male	5	not reported	not taken
103597344	50	85	male	2	not reported	not taken
103643911	32	70	male	1	not reported	not taken
103690591	38	66	female	3	not reported	not taken
103694721	62	74	male	1	not reported	not taken
103720673	31	120	female	3	not reported	not taken
103725822	30	49	female	6	not reported	not taken
103757951	20	51	female	2	not reported	not taken
103772971	20	51	female	2	not reported	not taken
103821761	20	51	female	2	not reported	not taken
103822601	20	51	female	2	not reported	not taken
103872011	62	74	male	1	not reported	not taken
103873631	20	51	female	2	not reported	not taken
103874471	77	98	male	4	not reported	not taken
103936541	37	52	female	3	not reported	not taken
103936742	55	53	female	5	reported	not taken
103939841	53	83	male	3	not reported	not taken
103946181	25	95	female	3	not reported	not taken
103950101	22	89	female	3	not reported	not taken
103959281	50	54	female	2	not reported	not taken
103971581	39	59	female	3	not reported	not taken
103972321	25	95	female	3	not reported	not taken
103991531	38	65	female	3	not reported	not taken
104019391	22	73	male	1	not reported	not taken
104025091	64	100	female	3	reported	not taken
104030101	23	94	female	2	not reported	not taken
104033831	66	88	male	2	not reported	not taken
104050511	66	88	male	2	not reported	not taken
104068982	22	58	female	2	not reported	not taken
104081661	37	68	female	3	not reported	not taken
104092871	25	95	male	1	not reported	not taken
104094711	54	73	male	2	not reported	not taken
104097882	32	57	female	3	not reported	not taken
104114001	66	88	male	2	not reported	not taken
104124951	28	60	female	2	not reported	not taken
104129311	56	77	female	2	reported	not taken
104141762	56	89	male	3	not reported	not taken
104158911	31	80	male	2	not reported	not taken
104170421	66	88	male	2	not reported	not taken
104178911	8	24	male	3	not reported	not taken
104186151	34	63	female	1	not reported	not taken
104200611	66	88	male	2	not reported	not taken
104205921	20	48	female	4	not reported	not taken
104263131	66	88	male	2	not reported	not taken
104293581	66	88	male	2	not reported	not taken
104293821	29	65	female	2	not reported	not taken
104298251	65	57	male	1	not reported	not taken
104331071	22	66	female	3	not reported	not taken
104331531	44	53	female	12	reported	not taken
104342181	66	107	male	2	not reported	not taken
104383462	47	107	male	4	not reported	not taken
104388151	17	66	female	4	not reported	not taken
104401111	22	69	male	3	not reported	not taken
104434322	66	88	male	2	not reported	not taken
104455921	42	59	female	2	not reported	not taken
104457442	35	83	female	1	reported	not taken
104495751	21	122	female	1	not reported	not taken
104522582	40	42	female	4	reported	not taken
104546521	24	62	female	5	not reported	not taken
104549951	28	53	female	2	not reported	not taken
104562792	23	59	female	1	not reported	not taken
104564071	44	62	female	9	reported	not taken
104653722	35	92	male	1	not reported	not taken
104661992	37	70	female	2	not reported	not taken
104674252	25	66	female	3	not reported	not taken
104679511	27	83	female	2	not reported	not taken
104693151	52	74	female	5	reported	not taken
104711871	26	108	female	1	not reported	not taken
104720762	35	83	female	1	reported	not taken
104723471	62	74	male	1	not reported	not taken
104745981	26	108	female	1	not reported	not taken
104797382	45	71	female	1	not reported	not taken
104824212	20	61	female	2	not reported	not taken
104852661	26	108	female	1	not reported	not taken
104862892	39	93	male	4	not reported	not taken
104876612	20	75	female	4	not reported	not taken
104896374	39	93	male	4	not reported	not taken
104942341	20	75	female	1	not reported	not taken
104960821	37	70	female	2	not reported	not taken
105010631	93	66	male	1	not reported	not taken
105014944	39	93	male	4	not reported	not taken
105022532	22	82	female	2	not reported	not taken
105028031	66	95	male	3	not reported	not taken
105048432	29	96	male	3	reported	not taken
105087361	27	70	male	3	not reported	not taken
105101051	57	84	male	2	reported	not taken
105129052	78	77	male	8	reported	not taken
105140231	33	59	female	3	not reported	not taken
105152521	41	65	female	1	not reported	not taken
105193872	78	77	male	8	reported	not taken
105220881	37	88	male	3	not reported	not taken
105289031	77	76	female	9	reported	not taken
105289042	78	77	male	8	reported	not taken
105370642	46	64	male	2	not reported	not taken
105387301	36	82	male	1	not reported	not taken
105387421	41	65	female	1	not reported	not taken
105392091	39	70	male	1	not reported	not taken
105430401	31	68	male	1	not reported	not taken
105491701	40	91	male	4	not reported	not taken
105508311	33	48	female	1	not reported	not taken
105523142	44	89	male	2	not reported	not taken
105551551	19	50	female	1	not reported	not taken
105584831	44	89	male	2	not reported	not taken
105607033	65	77	male	4	reported	not taken
105646851	33	80	female	2	not reported	not taken
105660402	30	70	male	3	not reported	not taken
105718191	44	89	male	2	not reported	not taken
105768921	23	62	female	1	not reported	not taken
105786791	29	64	female	1	not reported	not taken
105810501	29	64	female	1	not reported	not taken
105828201	34	63	female	3	not reported	not taken
105833841	20	49	female	2	not reported	not taken
105839141	21	127	male	1	not reported	not taken
105896761	60	93	male	1	not reported	not taken
105901041	38	67	male	1	not reported	not taken
105969941	30	98	female	1	not reported	not taken
106010821	29	71	female	3	not reported	not taken
106065411	27	57	female	1	not reported	not taken
106074142	37	113	male	4	not reported	not taken
106105271	30	98	female	1	not reported	not taken
106114011	46	75	female	8	reported	not taken
106181551	33	69	female	2	not reported	not taken
106218041	29	84	female	2	not reported	not taken
106404472	42	102	male	3	not reported	not taken
106424281	55	71	female	1	reported	not taken
106526071	21	68	male	4	not reported	not taken
106645651	24	89	male	2	not reported	not taken
106651242	24	89	male	2	not reported	not taken
106771922	55	80	male	2	not reported	not taken
106827531	22	54	female	2	not reported	not taken
106840831	32	86	male	2	not reported	not taken
106845451	64	82	male	3	not reported	not taken
883439715	53	54	female	16	reported	not taken

## Sheet: Duloxetine
Report No.	Age (years)	Weight (kg)	Gender	NCD	SRE	VAR
4342658	24	82	female	1	not reported	not taken
4433980	65	90	female	9	not reported	not taken
4434070	52	77	female	2	not reported	not taken
4449453	51	65	female	6	not reported	not taken
4452123	52	91	female	3	not reported	not taken
4464367	55	113	female	8	not reported	not taken
4467640	58	78	female	8	not reported	not taken
4472728	55	72	female	2	not reported	not taken
4482148	64	64	female	5	not reported	not taken
4483885	58	78	female	8	not reported	not taken
4486365	58	78	female	8	not reported	not taken
4491947	35	64	female	1	not reported	not taken
4493313	43	86	male	1	not reported	not taken
4494385	37	68	female	1	not reported	not taken
4496296	46	91	male	2	not reported	not taken
4500696	69	72	female	6	not reported	not taken
4502044	41	129	male	1	reported	not taken
4512924	32	48	female	2	not reported	not taken
4513945	56	84	female	2	not reported	not taken
4518977	40	79	female	1	not reported	not taken
4522282	60	170	female	8	not reported	not taken
4522285	56	77	male	2	not reported	not taken
4522300	41	70	male	7	not reported	not taken
4522626	61	70	female	4	not reported	not taken
4522697	27	100	female	1	not reported	not taken
4530498	40	57	female	2	not reported	not taken
4530614	54	70	female	1	not reported	not taken
4530885	40	81	female	2	not reported	not taken
4530898	56	77	female	2	not reported	not taken
4530904	45	55	female	2	not reported	not taken
4531226	23	72	female	3	not reported	not taken
4531232	56	55	female	6	not reported	not taken
4531275	54	59	female	1	not reported	not taken
4531285	40	82	female	2	not reported	not taken
4531290	39	83	female	1	not reported	not taken
4531299	38	77	male	1	not reported	not taken
4531302	49	51	female	3	not reported	not taken
4531309	44	50	female	4	not reported	not taken
4531317	67	77	female	3	not reported	not taken
4531326	36	55	female	3	not reported	not taken
4531335	45	50	female	8	not reported	not taken
4531339	58	83	female	8	not reported	not taken
4531343	38	61	male	4	not reported	not taken
4531350	39	82	male	4	reported	not taken
4531699	72	73	male	2	not reported	not taken
4531704	55	58	female	3	not reported	not taken
4531713	39	73	female	5	not reported	not taken
4531728	38	68	female	1	not reported	not taken
4531762	42	62	female	3	not reported	not taken
4531777	36	45	female	4	not reported	not taken
4531812	44	64	female	4	not reported	not taken
4531827	52	109	male	3	not reported	not taken
4532264	51	105	female	1	not reported	not taken
4532282	40	55	female	1	not reported	not taken
4532495	27	82	female	2	not reported	not taken
4532498	49	68	female	4	not reported	not taken
4532501	55	65	female	1	not reported	not taken
4532565	33	91	male	3	not reported	not taken
4532571	45	76	female	1	not reported	not taken
4532763	50	59	female	5	not reported	not taken
4532785	50	67	female	5	not reported	not taken
4532919	39	66	female	3	not reported	not taken
4532983	49	73	female	11	not reported	not taken
4532985	42	60	female	4	not reported	not taken
4532992	57	114	female	5	not reported	not taken
4533035	58	68	female	1	not reported	not taken
4533036	38	64	male	4	not reported	not taken
4533047	41	95	male	4	not reported	not taken
4533087	44	84	male	1	not reported	not taken
4533098	35	73	female	1	not reported	not taken
4533115	40	55	male	3	not reported	not taken
4533118	50	91	male	2	not reported	not taken
4533131	46	68	female	1	not reported	not taken
4533177	50	89	male	3	not reported	not taken
4533179	36	95	female	1	not reported	not taken
4533216	43	116	female	4	not reported	not taken
4533236	55	91	male	2	not reported	not taken
4533237	52	85	male	2	not reported	not taken
4533243	56	82	male	1	not reported	not taken
4533315	50	68	female	2	not reported	not taken
4533321	51	63	male	6	not reported	not taken
4533764	3	64	male	4	not reported	not taken
4533774	30	55	female	1	not reported	not taken
4533779	54	74	female	3	not reported	not taken
4534225	30	77	male	1	not reported	not taken
4538173	38	87	male	2	not reported	not taken
4538733	33	98	female	3	not reported	not taken
4539349	71	86	male	10	not reported	not taken
4539822	65	65	male	7	not reported	not taken
4541296	48	48	female	1	not reported	not taken
4544571	87	59	female	17	not reported	not taken
4544682	40	82	male	1	not reported	not taken
4545734	38	67	female	2	not reported	not taken
4546553	40	115	female	1	not reported	not taken
4546555	13	50	female	5	not reported	not taken
4547781	34	63	female	2	not reported	not taken
4549359	42	60	female	8	not reported	not taken
4552284	35	108	female	1	not reported	not taken
4553752	53	64	female	1	not reported	not taken
4558853	41	102	female	1	not reported	not taken
4560376	13	50	female	5	not reported	not taken
4560678	41	88	female	5	not reported	not taken
4562913	64	85	female	1	not reported	not taken
4563725	17	64	male	2	not reported	not taken
4563735	27	97	female	1	not reported	not taken
4564011	50	70	female	1	not reported	not taken
4564649	49	53	female	3	not reported	not taken
4565200	55	62	female	9	not reported	not taken
4565550	56	67	female	10	not reported	not taken
4565667	51	114	male	7	not reported	not taken
4572121	30	77	male	2	not reported	not taken
4572123	58	78	female	9	not reported	not taken
4572124	47	49	female	2	not reported	not taken
4575694	56	82	female	4	not reported	not taken
4576631	54	79	female	3	not reported	not taken
4577922	68	72	female	4	not reported	not taken
4578661	42	86	female	1	not reported	not taken
4579303	79	63	female	10	not reported	not taken
4579304	40	82	male	4	not reported	not taken
4579352	66	75	male	2	not reported	not taken
4579747	57	61	male	11	not reported	not taken
4583601	45	55	female	4	not reported	not taken
4588444	62	86	female	13	not reported	not taken
4588934	55	64	female	3	not reported	not taken
4589215	60	77	male	2	not reported	not taken
4591334	47	78	female	1	reported	not taken
4591581	54	104	male	1	not reported	not taken
4595853	57	70	female	8	reported	not taken
4597584	61	73	male	1	not reported	not taken
4597600	61	73	male	1	not reported	not taken
4598778	52	133	female	8	not reported	not taken
4599733	35	52	female	6	not reported	not taken
4603894	59	50	female	1	not reported	not taken
4607184	31	64	female	5	not reported	not taken
4607655	68	84	female	1	not reported	not taken
4612348	40	53	female	6	not reported	not taken
4612419	46	56	female	3	not reported	not taken
4613146	31	74	female	1	not reported	not taken
4613149	80	55	female	2	not reported	not taken
4613323	31	45	female	2	not reported	not taken
4614284	72	65	male	5	not reported	not taken
4618662	47	66	female	1	not reported	not taken
4618801	60	65	female	4	not reported	not taken
4620323	77	96	female	7	not reported	not taken
4621254	16	77	male	2	reported	not taken
4622305	39	75	female	1	not reported	not taken
4622693	40	77	male	1	not reported	not taken
4625664	74	74	female	1	not reported	not taken
4625812	42	69	female	1	not reported	not taken
4629755	49	90	male	1	not reported	not taken
4629880	67	119	female	11	not reported	not taken
4630228	53	63	female	1	not reported	not taken
4630975	42	43	female	1	not reported	not taken
4631093	66	112	male	14	not reported	not taken
4631272	61	90	male	9	not reported	not taken
4633570	29	61	female	1	not reported	not taken
4634670	56	51	female	17	not reported	not taken
4638004	55	136	male	4	not reported	not taken
4641422	54	107	male	9	not reported	not taken
4641563	52	92	male	4	not reported	not taken
4642413	40	119	female	3	not reported	not taken
4642439	60	65	female	3	not reported	not taken
4642729	35	50	female	1	not reported	not taken
4642731	57	49	female	4	not reported	not taken
4644539	77	75	female	15	not reported	not taken
4646184	92	79	male	7	not reported	not taken
4647707	57	51	female	9	not reported	not taken
4648364	58	102	female	2	not reported	not taken
4648480	55	83	female	6	not reported	not taken
4648725	79	75	female	7	not reported	not taken
4649110	71	91	male	4	not reported	not taken
4649127	39	83	male	2	not reported	not taken
4649166	58	96	female	7	not reported	not taken
4649480	62	86	female	8	not reported	not taken
4650186	37	84	male	2	not reported	not taken
4651406	75	77	male	9	reported	not taken
4651439	44	91	male	18	not reported	not taken
4651576	64	109	female	9	not reported	not taken
4651643	36	94	female	2	not reported	not taken
4651644	68	75	female	7	not reported	not taken
4651647	62	53	female	1	not reported	not taken
4651656	55	80	female	2	not reported	not taken
4651666	69	65	female	2	not reported	not taken
4651667	41	86	female	1	not reported	not taken
4651670	53	106	female	7	not reported	not taken
4651678	57	57	female	7	not reported	not taken
4651685	37	74	female	1	not reported	not taken
4651702	71	82	female	3	not reported	not taken
4651707	58	53	female	3	not reported	not taken
4651708	22	59	female	2	not reported	not taken
4651722	62	71	female	1	not reported	not taken
4651728	47	91	female	2	not reported	not taken
4651734	47	71	female	6	not reported	not taken
4651744	78	84	female	9	not reported	not taken
4653553	43	64	female	3	not reported	not taken
4653557	63	59	female	3	not reported	not taken
4653560	46	58	female	2	not reported	not taken
4653639	56	120	female	1	not reported	not taken
4653644	38	76	male	2	not reported	not taken
4653693	38	73	female	1	not reported	not taken
4653695	46	104	female	10	not reported	not taken
4653764	34	73	female	1	not reported	not taken
4653817	75	78	male	4	not reported	not taken
4653857	73	98	male	3	not reported	not taken
4653937	32	84	female	2	not reported	not taken
4653966	47	132	male	3	not reported	not taken
4654159	52	111	male	5	not reported	not taken
4654185	42	114	male	2	not reported	not taken
4654202	40	60	female	1	reported	not taken
4654205	48	91	male	3	not reported	not taken
4654243	52	68	female	1	not reported	not taken
4654265	23	70	female	1	not reported	not taken
4654273	68	91	male	1	not reported	not taken
4654279	76	100	male	10	not reported	not taken
4654281	20	73	female	2	not reported	not taken
4654316	55	61	female	3	not reported	not taken
4654321	49	53	female	3	not reported	not taken
4654329	48	58	female	2	not reported	not taken
4654336	65	77	male	4	not reported	not taken
4654342	85	75	male	2	not reported	not taken
4654343	60	63	female	5	not reported	not taken
4654346	57	120	male	7	not reported	not taken
4654348	75	86	female	7	not reported	not taken
4654353	50	114	female	8	not reported	not taken
4654357	32	107	male	2	not reported	not taken
4654359	52	59	female	1	not reported	not taken
4654362	61	57	female	9	not reported	not taken
4654365	47	75	male	2	not reported	not taken
4654372	51	73	female	3	not reported	not taken
4654462	45	68	female	3	not reported	not taken
4654463	72	54	female	9	not reported	not taken
4654480	32	52	female	1	not reported	not taken
4654541	33	80	male	1	not reported	not taken
4654549	39	59	female	1	not reported	not taken
4654550	44	82	male	1	not reported	not taken
4654628	60	69	female	4	not reported	not taken
4655321	47	63	female	1	not reported	not taken
4657715	74	77	female	7	not reported	not taken
4657745	19	50	female	3	not reported	not taken
4658750	81	72	male	1	not reported	not taken
4660467	62	72	female	8	not reported	not taken
4661790	62	72	female	8	not reported	not taken
4662316	52	48	female	5	not reported	not taken
4662755	51	58	female	4	not reported	not taken
4662758	83	60	female	5	not reported	not taken
4662818	71	125	male	7	not reported	not taken
4665014	33	66	female	1	not reported	not taken
4665015	62	72	female	8	not reported	not taken
4665199	56	90	female	3	not reported	not taken
4665202	56	51	female	19	not reported	not taken
4665203	43	64	female	4	not reported	not taken
4665393	38	118	female	2	not reported	not taken
4667808	48	56	female	1	not reported	not taken
4669769	51	67	female	6	not reported	not taken
4673100	25	57	female	1	reported	not taken
4673959	86	70	female	4	not reported	not taken
4674252	42	78	female	3	not reported	not taken
4674453	34	156	male	4	not reported	not taken
4674454	25	68	female	7	not reported	not taken
4675175	48	113	female	17	not reported	not taken
4677239	37	79	male	2	not reported	not taken
4677383	50	93	female	1	not reported	not taken
4677394	53	87	male	2	not reported	not taken
4677476	46	73	female	1	not reported	not taken
4679327	42	109	female	8	not reported	not taken
4680279	32	60	female	3	reported	not taken
4680386	42	59	female	2	not reported	not taken
4681416	75	55	female	5	not reported	not taken
4681578	55	115	female	18	not reported	not taken
4681780	41	107	female	7	not reported	not taken
4682403	22	108	female	2	not reported	not taken
4682775	43	100	female	2	not reported	not taken
4682818	47	100	female	6	not reported	not taken
4682820	32	91	female	1	not reported	not taken
4682830	68	101	female	9	not reported	not taken
4682848	48	93	male	6	not reported	not taken
4682907	59	67	female	2	not reported	not taken
4682942	51	54	female	4	not reported	not taken
4682964	53	114	male	3	not reported	not taken
4682979	56	91	female	6	not reported	not taken
4682996	19	54	female	2	not reported	not taken
4683007	19	59	female	3	not reported	not taken
4683075	67	82	female	3	not reported	not taken
4683087	29	62	female	3	not reported	not taken
4683089	55	114	male	4	not reported	not taken
4683104	59	72	female	1	not reported	not taken
4683107	28	64	female	2	not reported	not taken
4683128	48	50	female	1	not reported	not taken
4683133	68	82	female	3	not reported	not taken
4683137	49	93	female	4	not reported	not taken
4683147	26	61	male	1	not reported	not taken
4683156	36	80	male	2	reported	not taken
4683158	17	73	female	8	not reported	not taken
4683161	67	82	female	3	not reported	not taken
4683165	44	116	female	4	not reported	not taken
4683168	29	136	male	1	not reported	not taken
4683185	76	82	male	5	not reported	not taken
4683195	18	55	female	1	not reported	not taken
4683201	33	64	female	2	not reported	not taken
4683207	34	95	female	1	not reported	not taken
4683214	34	77	female	1	not reported	not taken
4683215	44	91	female	2	not reported	not taken
4683228	58	77	male	5	not reported	not taken
4683234	51	62	female	2	not reported	not taken
4683250	29	55	female	5	not reported	not taken
4683255	41	127	male	4	not reported	not taken
4683256	63	76	female	3	not reported	not taken
4683280	27	54	female	3	not reported	not taken
4683552	19	56	female	4	reported	not taken
4683561	45	102	male	5	not reported	not taken
4683563	54	105	male	1	not reported	not taken
4683573	82	77	male	4	not reported	not taken
4683621	40	63	female	2	not reported	not taken
4683649	44	97	female	3	not reported	not taken
4683652	50	66	female	3	not reported	not taken
4683663	37	73	female	2	reported	not taken
4683666	51	61	female	4	not reported	not taken
4683671	80	89	male	3	not reported	not taken
4683739	67	105	female	2	not reported	not taken
4683771	43	118	female	1	not reported	not taken
4683877	55	136	male	4	not reported	not taken
4683893	40	107	female	3	not reported	not taken
4683920	60	68	female	5	not reported	not taken
4683924	24	65	female	1	not reported	not taken
4683938	52	55	female	1	not reported	not taken
4683967	35	105	female	3	not reported	not taken
4683985	51	70	male	7	not reported	not taken
4684015	35	52	female	6	not reported	not taken
4684101	61	58	female	4	not reported	not taken
4684115	38	66	male	2	not reported	not taken
4684273	41	51	female	5	not reported	not taken
4686205	92	79	male	8	not reported	not taken
4686446	32	90	female	3	not reported	not taken
4687478	64	84	female	1	not reported	not taken
4687690	53	73	female	1	not reported	not taken
4689865	41	100	female	1	not reported	not taken
4689870	31	84	male	1	reported	not taken
4693353	17	50	female	2	not reported	not taken
4693688	48	125	male	4	not reported	not taken
4694173	31	61	female	1	not reported	not taken
4694216	36	108	female	3	not reported	not taken
4697577	23	90	male	3	not reported	not taken
4697843	60	80	female	2	not reported	not taken
4697848	31	71	female	1	not reported	not taken
4698428	34	98	female	4	not reported	not taken
4698462	35	74	female	3	not reported	not taken
4699056	44	53	female	3	not reported	not taken
4699142	34	49	female	2	not reported	not taken
4704292	17	84	male	2	not reported	not taken
4704459	51	59	female	2	not reported	not taken
4704973	58	88	female	5	not reported	not taken
4707908	27	70	female	1	reported	not taken
4709435	32	90	female	1	not reported	not taken
4709573	24	50	female	1	reported	not taken
4709846	17	86	male	2	not reported	not taken
4712789	17	66	male	2	reported	not taken
4713626	60	48	female	3	not reported	not taken
4713629	40	65	female	2	not reported	not taken
4713671	24	70	female	10	reported	not taken
4713861	62	114	male	5	not reported	not taken
4713889	75	98	male	13	not reported	not taken
4713918	52	59	female	1	reported	not taken
4719013	43	59	female	2	not reported	not taken
4719087	63	104	male	18	not reported	not taken
4723813	43	59	female	5	reported	not taken
4724034	66	90	female	1	not reported	not taken
4724684	55	77	male	1	not reported	not taken
4725392	46	49	female	4	not reported	not taken
4725903	28	65	female	6	not reported	not taken
4727283	56	61	male	9	not reported	not taken
4728342	23	94	female	4	not reported	not taken
4731465	37	73	female	1	not reported	not taken
4732569	52	111	female	4	not reported	not taken
4733615	59	84	female	1	not reported	not taken
4735200	78	73	male	4	not reported	not taken
4736699	65	68	female	3	reported	not taken
4737438	38	61	female	1	not reported	not taken
4737440	34	78	male	1	not reported	not taken
4740648	73	124	male	17	not reported	not taken
4742356	40	70	female	1	not reported	not taken
4742555	65	136	male	7	not reported	not taken
4745850	23	61	female	4	not reported	not taken
4746441	37	70	female	1	not reported	not taken
4746754	15	55	female	3	not reported	not taken
4748286	62	80	male	6	not reported	not taken
4748521	34	75	female	2	reported	not taken
4750954	40	78	female	3	reported	not taken
4751362	36	64	female	1	not reported	not taken
4751643	52	54	female	1	reported	not taken
4752756	15	64	female	3	not reported	not taken
4753358	37	94	female	2	not reported	not taken
4756161	52	54	female	1	reported	not taken
4756172	43	108	male	13	not reported	not taken
4757037	29	83	female	1	not reported	not taken
4759244	27	82	male	4	not reported	not taken
4761023	50	120	female	3	reported	not taken
4761190	33	104	female	1	reported	not taken
4763646	54	66	female	2	not reported	not taken
4764516	33	80	female	5	not reported	not taken
4764921	42	63	female	5	not reported	not taken
4765489	51	91	male	1	not reported	not taken
4765669	61	82	female	1	reported	not taken
4767169	62	83	male	1	not reported	not taken
4767584	59	102	male	14	not reported	not taken
4768079	27	50	female	1	not reported	not taken
4771193	62	127	male	8	not reported	not taken
4772976	49	80	male	6	reported	not taken
4773297	18	95	male	4	not reported	not taken
4773665	50	63	female	4	not reported	not taken
4777058	29	75	female	6	not reported	not taken
4777689	37	86	female	10	reported	not taken
4777959	58	60	female	1	not reported	not taken
4783364	50	93	male	13	not reported	not taken
4786170	37	95	female	1	not reported	not taken
4790426	15	86	female	1	not reported	not taken
4790428	84	51	male	2	not reported	not taken
4790430	39	100	female	3	not reported	not taken
4791000	46	95	female	4	not reported	not taken
4794999	35	57	female	4	not reported	not taken
4798265	53	65	female	1	reported	not taken
4800434	52	60	female	2	not reported	not taken
4802994	43	52	female	1	not reported	not taken
4803069	35	66	male	2	not reported	not taken
4803233	40	62	female	2	not reported	not taken
4806917	61	59	female	1	not reported	not taken
4806968	32	60	female	2	not reported	not taken
4809113	36	66	female	1	not reported	not taken
4809267	39	82	female	4	not reported	not taken
4811384	46	59	female	1	not reported	not taken
4811414	29	134	male	1	not reported	not taken
4812062	28	135	male	2	not reported	not taken
4813027	60	68	male	2	reported	not taken
4815065	51	72	female	2	not reported	not taken
4816582	47	86	male	9	not reported	not taken
4816725	46	82	female	1	reported	not taken
4816780	70	120	male	1	not reported	not taken
4817740	48	71	female	4	not reported	not taken
4818076	32	75	female	2	not reported	not taken
4819515	45	111	male	7	not reported	not taken
4821722	40	54	female	3	not reported	not taken
4821734	51	65	male	2	not reported	not taken
4821737	48	100	male	3	not reported	not taken
4822992	54	102	female	1	not reported	not taken
4824043	56	70	female	3	reported	not taken
4824611	41	70	female	2	not reported	not taken
4824705	52	65	female	1	not reported	not taken
4826225	48	86	male	3	not reported	not taken
4829901	60	82	female	1	not reported	not taken
4830334	33	68	female	1	not reported	not taken
4830905	47	65	female	1	not reported	not taken
4832348	49	72	female	3	not reported	not taken
4835470	55	58	female	1	not reported	not taken
4836175	55	54	female	1	not reported	not taken
4839217	15	66	male	1	reported	not taken
4840944	18	77	female	2	not reported	not taken
4843849	62	127	female	1	not reported	not taken
4844534	42	98	male	1	not reported	not taken
4844873	51	90	male	1	not reported	not taken
4848015	35	74	female	1	not reported	not taken
4848669	39	82	female	3	not reported	not taken
4850801	52	88	male	3	not reported	not taken
4852095	46	100	male	3	not reported	not taken
4852173	49	59	female	1	not reported	not taken
4853010	47	90	male	3	not reported	not taken
4853039	54	80	female	1	reported	not taken
4861019	59	60	female	4	reported	not taken
4861196	88	67	male	4	not reported	not taken
4862630	47	61	female	1	not reported	not taken
4866061	39	70	female	3	not reported	not taken
4866581	40	103	female	4	not reported	not taken
4867410	40	86	male	1	not reported	not taken
4867547	32	68	female	1	not reported	not taken
4867745	58	80	male	1	not reported	not taken
4871014	28	91	female	1	not reported	not taken
4872679	58	69	female	1	not reported	not taken
4872862	73	120	male	18	not reported	not taken
4874344	46	54	female	3	not reported	not taken
4875961	45	82	female	3	not reported	not taken
4875965	28	82	male	1	not reported	not taken
4875972	61	80	male	2	reported	not taken
4876230	51	48	female	1	not reported	not taken
4876263	54	100	female	2	not reported	not taken
4876289	38	61	female	2	not reported	not taken
4876355	54	80	male	1	not reported	not taken
4876361	48	50	female	3	not reported	not taken
4876383	36	91	male	4	not reported	not taken
4876414	28	58	female	5	reported	not taken
4876418	36	60	female	1	not reported	not taken
4876422	25	55	female	1	not reported	not taken
4876429	31	182	male	5	reported	not taken
4876509	51	81	male	1	not reported	not taken
4876564	25	55	female	1	not reported	not taken
4876574	50	117	male	3	reported	not taken
4876579	49	66	female	2	not reported	not taken
4876605	61	82	female	2	reported	not taken
4876617	35	86	female	3	not reported	not taken
4876618	45	94	male	2	not reported	not taken
4876717	25	70	male	2	not reported	not taken
4876824	50	90	female	2	not reported	not taken
4876835	57	112	male	2	not reported	not taken
4876842	22	55	female	3	not reported	not taken
4876910	34	101	male	1	not reported	not taken
4876987	31	69	female	1	not reported	not taken
4877051	31	80	female	1	not reported	not taken
4877054	31	65	male	2	not reported	not taken
4877166	70	73	male	1	not reported	not taken
4877186	35	64	female	1	not reported	not taken
4877194	34	59	female	3	not reported	not taken
4877222	31	135	male	2	not reported	not taken
4877700	37	60	female	2	not reported	not taken
4877839	36	86	female	2	not reported	not taken
4877846	48	83	male	1	not reported	not taken
4877860	36	68	female	2	not reported	not taken
4877972	43	52	female	1	not reported	not taken
4878030	26	60	female	4	not reported	not taken
4878038	22	118	female	1	not reported	not taken
4878058	60	100	female	6	reported	not taken
4884369	50	54	female	2	not reported	not taken
4886582	42	68	female	2	not reported	not taken
4897464	42	49	female	1	not reported	not taken
4901014	39	72	male	2	not reported	not taken
4901179	36	54	female	3	not reported	not taken
4905372	23	61	female	1	not reported	not taken
4908153	45	91	male	2	not reported	not taken
4909023	36	87	male	1	not reported	not taken
4911894	35	66	female	1	not reported	not taken
4915145	38	76	female	1	not reported	not taken
4919080	35	86	female	3	not reported	not taken
4919229	42	99	female	3	not reported	not taken
4928268	36	55	female	2	not reported	not taken
4929042	19	73	male	4	not reported	not taken
4935059	40	105	female	2	not reported	not taken
4935205	44	68	female	2	not reported	not taken
4935292	45	74	female	1	not reported	not taken
4935303	46	74	female	1	not reported	not taken
4936302	40	132	male	3	not reported	not taken
4937426	37	84	female	1	not reported	not taken
4938510	26	87	female	2	not reported	not taken
4939119	43	75	male	3	reported	not taken
4945483	48	107	male	1	reported	not taken
4946318	36	100	female	1	not reported	not taken
4946337	51	91	male	1	not reported	not taken
4953824	49	93	female	1	not reported	not taken
4954600	36	52	female	2	not reported	not taken
4955098	29	134	male	1	not reported	not taken
4958879	50	54	female	4	reported	not taken
4963730	18	111	male	2	not reported	not taken
4970863	37	65	female	1	not reported	not taken
4971582	26	60	female	2	not reported	not taken
4976102	40	56	female	3	not reported	not taken
4987856	44	63	female	1	not reported	not taken
4990297	34	81	female	1	not reported	not taken
4995450	37	108	female	3	not reported	not taken
5001590	49	86	male	1	not reported	not taken
5005982	37	94	female	1	not reported	not taken
5007347	49	78	female	1	not reported	not taken
5010337	72	106	male	3	reported	not taken
5011375	28	84	male	1	not reported	not taken
5011434	6	37	male	2	not reported	not taken
5013071	19	63	female	2	not reported	not taken
5018939	40	65	female	2	not reported	not taken
5020522	39	76	female	1	reported	not taken
5020544	45	64	female	1	not reported	not taken
5022533	40	65	female	2	not reported	not taken
5022536	43	77	female	2	not reported	not taken
5022557	51	66	female	1	not reported	not taken
5023132	45	100	female	1	not reported	not taken
5026112	38	82	female	1	not reported	not taken
5030350	54	96	female	3	reported	not taken
5031251	18	104	female	1	not reported	not taken
5036063	58	75	female	5	reported	not taken
5036192	39	73	female	4	reported	not taken
5036415	22	68	female	1	not reported	not taken
5036732	42	58	female	2	not reported	not taken
5036752	40	59	female	1	not reported	not taken
5036824	26	57	male	1	not reported	not taken
5036835	38	64	female	5	reported	not taken
5036841	47	87	male	2	reported	not taken
5036843	25	50	female	1	reported	not taken
5036845	39	87	male	7	reported	not taken
5038495	32	66	male	1	reported	not taken
5043826	19	75	female	1	not reported	not taken
5045059	55	77	male	1	not reported	not taken
5045066	30	68	female	2	not reported	not taken
5047653	53	54	female	1	not reported	not taken
5050004	46	73	female	1	not reported	not taken
5051656	49	80	male	1	not reported	not taken
5060325	16	61	female	2	not reported	not taken
5061803	24	82	male	4	not reported	not taken
5062711	34	86	male	1	not reported	not taken
5064889	35	91	male	1	not reported	not taken
5072911	48	69	female	1	not reported	not taken
5074689	43	100	male	1	not reported	not taken
5075003	49	79	female	1	not reported	not taken
5082249	40	67	female	1	not reported	not taken
5084788	52	92	male	1	not reported	not taken
5089919	48	120	male	9	reported	not taken
5091999	47	65	female	1	not reported	not taken
5094814	40	70	female	1	not reported	not taken
5102611	23	65	male	2	not reported	not taken
5103408	38	75	male	4	reported	not taken
5104537	45	82	female	1	not reported	not taken
5106725	64	91	female	3	reported	not taken
5110394	38	58	female	2	reported	not taken
5120355	35	77	female	1	not reported	not taken
5122924	44	113	female	1	reported	not taken
5126875	42	86	female	1	reported	not taken
5129133	50	60	female	3	reported	not taken
5130186	39	41	female	2	reported	not taken
5130619	19	111	female	1	not reported	not taken
5131383	14	49	female	3	not reported	not taken
5132875	33	59	female	1	not reported	not taken
5140439	43	104	female	1	reported	not taken
5143372	54	100	male	1	not reported	not taken
5146206	53	86	male	1	reported	not taken
5146266	34	105	female	1	not reported	not taken
5152109	13	43	male	1	not reported	not taken
5152127	33	76	female	1	not reported	not taken
5154256	36	68	female	1	not reported	not taken
5156161	40	50	female	1	not reported	not taken
5157852	29	159	male	2	not reported	not taken
5159349	42	72	female	1	reported	not taken
5159350	56	70	male	1	not reported	not taken
5159352	48	92	male	1	not reported	not taken
5162783	40	77	male	1	not reported	not taken
5166986	1	1	female	2	not reported	not taken
5167742	52	99	male	1	reported	not taken
5167842	25	77	male	1	not reported	not taken
5169902	29	49	female	1	not reported	not taken
5169904	50	97	male	1	not reported	not taken
5169912	36	75	female	1	not reported	not taken
5169913	51	64	male	1	not reported	not taken
5169923	48	68	male	1	not reported	not taken
5171717	23	75	male	2	not reported	not taken
5186433	35	70	female	2	reported	not taken
5191084	41	140	male	1	reported	not taken
5195932	29	79	male	1	not reported	not taken
5198712	23	94	male	2	not reported	not taken
5199623	51	82	female	1	reported	not taken
5199651	41	74	male	1	not reported	not taken
5206377	56	104	male	6	reported	not taken
5214791	47	85	male	2	reported	not taken
5214875	49	86	female	1	reported	not taken
5214881	18	100	male	1	reported	not taken
5218882	60	61	female	3	reported	not taken
5222553	33	76	female	1	not reported	not taken
5225484	32	54	female	1	not reported	not taken
5225500	28	57	female	1	not reported	not taken
5225587	15	52	female	2	reported	not taken
5225595	40	67	male	1	not reported	not taken
5225605	56	119	female	1	reported	not taken
5225682	19	86	male	1	not reported	not taken
5227617	36	136	male	1	not reported	not taken
5229171	26	79	male	1	not reported	not taken
5232144	63	94	female	7	reported	not taken
5237673	41	50	female	2	reported	not taken
5239396	16	47	female	5	reported	not taken
5240805	50	45	female	1	reported	not taken
5241903	61	69	female	6	reported	not taken
5243868	41	52	female	1	reported	not taken
5253909	41	125	male	1	reported	not taken
5268167	61	68	female	3	reported	not taken
5272550	45	52	female	2	reported	not taken
5275265	17	81	male	1	reported	not taken
5280236	66	95	male	1	reported	not taken
5284196	50	66	female	5	reported	not taken
5288798	29	65	female	2	reported	not taken
5306293	31	127	male	2	not reported	not taken
5311899	52	86	female	7	reported	not taken
5317409	32	68	female	1	reported	not taken
5317778	20	61	female	1	reported	not taken
5320854	54	133	male	7	reported	not taken
5321162	47	79	male	1	reported	not taken
5322009	22	64	female	1	not reported	not taken
5328302	36	111	male	1	reported	not taken
5337543	34	57	female	3	reported	not taken
5340643	52	98	male	2	reported	not taken
5340648	25	77	male	1	not reported	not taken
5340661	68	96	male	11	reported	not taken
5340815	28	95	male	3	reported	not taken
5340826	50	91	female	3	reported	not taken
5340828	16	77	male	2	reported	not taken
5340979	29	79	male	1	not reported	not taken
5350708	45	99	male	4	reported	not taken
5360285	37	89	female	10	reported	not taken
5361820	36	111	male	1	reported	not taken
5363552	31	108	male	1	not reported	not taken
5363944	12	98	male	2	not reported	not taken
5376948	28	110	male	1	not reported	not taken
5398118	55	75	male	6	reported	not taken
5409299	75	73	male	1	reported	not taken
5416585	36	82	female	1	reported	not taken
5448610	38	109	male	1	reported	not taken
5450804	37	67	female	3	reported	not taken
5452639	54	65	female	7	reported	not taken
5462989	25	65	female	1	not reported	not taken
5463444	47	78	male	4	reported	not taken
5476795	43	66	female	1	reported	not taken
5485289	61	73	female	3	reported	not taken
5490053	64	75	male	1	reported	not taken
5503043	27	54	female	1	not reported	not taken
5526311	24	61	female	1	not reported	not taken
5528117	27	61	female	1	reported	not taken
5533326	48	60	female	2	reported	not taken
5562766	46	66	female	4	reported	not taken
5574461	51	81	male	1	reported	not taken
5574683	65	82	male	1	reported	not taken
5579988	38	73	female	1	reported	not taken
5590311	52	104	female	2	reported	not taken
5600223	62	73	female	1	reported	not taken
5601159	19	100	male	1	reported	not taken
5604602	31	88	male	4	reported	not taken
5610428	69	95	female	2	reported	not taken
5615052	40	68	female	1	reported	not taken
5618334	62	95	male	2	reported	not taken
5618381	59	76	female	1	reported	not taken
5619573	42	95	male	1	reported	not taken
5627153	44	73	female	1	reported	not taken
5627468	40	108	female	1	reported	not taken
5636522	36	88	female	2	reported	not taken
5637897	42	68	female	1	reported	not taken
5638882	39	65	female	1	reported	not taken
5650359	32	64	female	3	reported	not taken
5650602	17	79	male	1	reported	not taken
5678072	36	87	female	1	reported	not taken
5691440	35	59	female	1	reported	not taken
5702461	49	82	male	1	reported	not taken
5706613	13	86	male	1	not reported	not taken
5706796	39	79	male	1	reported	not taken
5706945	37	77	female	1	reported	not taken
5707235	55	46	female	1	reported	not taken
5712129	42	114	female	1	reported	not taken
5720566	51	61	male	1	reported	not taken
5720956	40	66	female	1	reported	not taken
5728322	45	77	female	1	reported	not taken
5734011	15	50	male	1	not reported	not taken
5744308	21	64	female	1	reported	not taken
5749213	56	66	female	1	reported	not taken
5760551	50	91	male	2	reported	not taken
5762392	45	102	male	9	reported	not taken
5765371	30	77	female	1	reported	not taken
5765667	37	91	male	1	reported	not taken
5767253	30	86	female	1	reported	not taken
5789112	56	64	female	7	reported	taken
5796370	37	70	female	1	reported	not taken
5796917	34	57	female	4	reported	not taken
5812545	69	36	female	1	reported	not taken
5816520	53	77	male	1	reported	not taken
5816525	43	107	female	1	reported	not taken
5823060	64	102	male	8	reported	taken
5832152	20	52	female	1	not reported	not taken
5840248	31	68	female	3	reported	not taken
5841160	30	118	female	1	reported	not taken
5843320	44	91	female	1	reported	not taken
5868522	56	45	female	1	reported	not taken
5871853	45	104	male	1	reported	not taken
5876034	40	122	female	1	reported	not taken
5876799	56	64	female	1	reported	not taken
5885326	63	82	female	1	reported	not taken
5891108	31	57	female	1	reported	not taken
5892025	44	86	female	1	reported	not taken
5892962	18	77	male	1	reported	not taken
5893407	29	73	male	1	not reported	not taken
5895452	44	68	female	1	reported	not taken
5912913	59	60	female	14	reported	taken
5914825	24	52	female	3	reported	not taken
5916786	59	47	female	11	reported	taken
5919231	55	106	female	1	reported	not taken
5919515	52	77	male	1	reported	not taken
5920036	38	59	male	2	reported	not taken
5924899	24	86	male	1	reported	not taken
5924927	48	86	female	1	reported	not taken
5925393	33	40	female	3	reported	not taken
5927882	60	79	female	1	reported	not taken
5933904	36	91	female	7	reported	not taken
5939843	53	99	female	3	reported	not taken
5942398	79	86	female	8	reported	not taken
5948350	54	77	female	1	reported	not taken
5948450	30	55	female	1	reported	not taken
5952599	49	74	male	6	reported	not taken
5953124	54	79	female	17	reported	not taken
5953784	53	109	female	6	reported	taken
5957058	31	63	female	1	reported	not taken
5957603	23	75	female	1	reported	not taken
5964530	23	77	male	1	not reported	not taken
5964788	18	86	male	1	not reported	not taken
5964881	42	75	female	1	reported	not taken
5973120	41	79	female	1	reported	not taken
5977419	51	118	female	1	reported	not taken
5977562	51	75	male	1	reported	not taken
5986007	53	52	female	1	reported	not taken
6000336	37	73	male	1	reported	not taken
6004136	35	64	female	2	reported	not taken
6013454	31	45	female	1	reported	not taken
6015236	53	88	male	1	reported	not taken
6023525	50	65	female	5	reported	not taken
6030677	47	91	female	1	reported	not taken
6038008	36	95	male	1	reported	not taken
6039509	57	90	male	8	reported	not taken
6045983	60	70	female	4	reported	not taken
6051738	41	129	female	6	reported	not taken
6056277	64	74	female	1	reported	not taken
6060075	71	53	female	7	reported	not taken
6062834	31	79	female	1	reported	not taken
6072270	31	68	male	1	reported	not taken
6089453	60	120	female	1	reported	not taken
6092578	47	122	female	1	reported	not taken
6093821	58	54	female	1	reported	not taken
6097654	19	70	male	1	not reported	not taken
6100346	15	52	female	3	reported	not taken
6101484	39	68	female	1	reported	not taken
6107969	37	109	male	1	reported	not taken
6108069	57	61	female	1	reported	not taken
6124510	35	125	male	1	reported	not taken
6125787	28	82	female	1	reported	not taken
6129869	26	60	male	1	reported	not taken
6139959	54	139	female	1	reported	not taken
6140330	50	70	female	2	reported	not taken
6150654	51	84	female	1	reported	not taken
6166674	31	82	male	1	reported	not taken
6181716	22	64	female	4	reported	not taken
6184013	48	61	female	1	reported	not taken
6196868	55	61	female	1	reported	not taken
6199409	25	57	female	2	reported	not taken
6203058	34	82	female	1	reported	not taken
6203200	33	102	male	1	reported	not taken
6203654	45	54	female	1	reported	not taken
6219231	42	86	female	1	reported	not taken
6230870	27	66	male	1	reported	not taken
6249742	38	66	female	1	reported	not taken
6255684	48	54	male	4	reported	not taken
6282826	40	79	female	1	reported	not taken
6297761	61	73	female	17	reported	not taken
6301388	62	59	male	1	reported	not taken
6303647	43	100	male	1	reported	not taken
6303686	41	77	female	1	reported	not taken
6312142	37	58	female	1	reported	not taken
6314494	50	55	female	1	reported	not taken
6316462	31	63	female	1	reported	not taken
6317747	44	88	female	1	reported	not taken
6321675	35	68	female	1	reported	not taken
6338634	26	86	female	6	reported	not taken
6343627	63	107	male	1	reported	not taken
6356315	35	68	female	1	reported	not taken
6368600	59	73	female	1	reported	not taken
6369136	41	49	female	2	reported	not taken
6375611	60	96	male	1	reported	not taken
6376489	41	73	female	1	reported	not taken
6381101	32	123	male	1	reported	not taken
6390576	30	70	female	1	reported	not taken
6399362	10	30	male	2	not reported	not taken
6401029	48	72	female	1	reported	not taken
6401072	32	88	male	1	reported	not taken
6401588	64	77	female	1	reported	not taken
6402141	55	80	male	2	reported	not taken
6406083	40	86	female	1	reported	not taken
6418153	16	76	male	1	not reported	not taken
6421858	47	82	male	1	reported	not taken
6424019	45	125	female	1	reported	not taken
6438603	34	90	female	2	reported	not taken
6444596	41	67	female	5	reported	taken
6445685	21	64	female	1	reported	not taken
6447681	52	62	female	7	reported	not taken
6453693	46	52	female	1	reported	not taken
6456729	28	47	male	1	reported	not taken
6458842	8	23	female	1	reported	not taken
6469213	52	87	male	12	reported	not taken
6469633	38	84	female	7	reported	not taken
6469927	55	76	female	1	reported	not taken
6470959	52	85	male	5	reported	not taken
6470973	38	73	female	2	reported	not taken
6471601	44	67	female	14	reported	not taken
6471806	39	48	female	2	reported	not taken
6473401	37	59	male	1	reported	not taken
6483542	39	77	female	2	reported	not taken
6486912	50	68	female	1	reported	not taken
6506573	19	66	male	2	reported	not taken
6557207	23	68	female	2	reported	not taken
6567552	79	100	male	6	reported	not taken
6585648	43	75	female	2	reported	taken
6596881	25	43	female	1	reported	not taken
6601230	39	72	female	2	reported	not taken
6611180	44	109	female	1	reported	not taken
6620629	44	75	female	6	reported	taken
6626631	35	127	male	1	reported	not taken
6631476	41	92	female	1	reported	not taken
6634471	43	66	female	3	reported	not taken
6638458	50	79	female	1	reported	not taken
6638948	51	95	female	1	reported	not taken
6638976	50	77	female	3	reported	taken
6649556	23	68	female	2	reported	not taken
6657799	53	80	male	1	reported	not taken
6659906	53	84	female	1	reported	not taken
6663541	29	75	female	4	reported	taken
6664285	34	55	female	2	reported	not taken
6678896	46	84	male	1	reported	not taken
6690482	80	68	female	1	reported	not taken
6694393	58	85	female	13	reported	not taken
6696760	10	66	male	1	reported	not taken
6702606	46	95	male	23	reported	not taken
6712933	62	53	female	1	reported	not taken
6717668	39	102	female	1	reported	not taken
6724744	34	97	female	7	reported	not taken
6740822	28	52	female	1	reported	not taken
6763253	56	91	male	5	reported	not taken
6767146	47	84	female	21	reported	not taken
6774898	20	77	female	1	reported	not taken
6784898	44	67	female	3	reported	not taken
6795726	63	100	female	14	reported	not taken
6804528	33	58	female	1	reported	not taken
6825089	56	52	female	7	reported	taken
6834483	53	61	female	4	reported	taken
6835872	43	82	male	2	reported	not taken
6853638	41	49	female	8	reported	taken
6853915	52	92	female	16	reported	taken
6855040	24	70	male	3	reported	taken
6855160	45	82	male	8	reported	taken
6856543	31	98	male	1	reported	not taken
6860850	34	61	female	1	reported	not taken
6861915	42	98	female	1	reported	not taken
6864160	52	91	female	5	reported	taken
6865080	41	74	female	3	reported	taken
6868474	49	54	female	4	reported	taken
6873547	63	80	male	11	reported	taken
6877073	26	104	female	1	reported	not taken
6894210	30	72	female	4	reported	taken
6895159	52	64	female	3	reported	taken
6904505	56	59	female	3	reported	not taken
6906645	37	72	female	10	reported	taken
6909048	47	82	male	8	reported	taken
6913507	17	59	female	3	reported	not taken
6937521	48	82	male	1	reported	not taken
6937676	56	73	female	1	reported	not taken
6944015	45	56	male	10	reported	not taken
6968960	31	94	male	1	reported	not taken
6971949	17	59	male	1	reported	not taken
6982268	51	118	female	17	reported	not taken
6982451	30	109	female	4	reported	not taken
6999532	50	49	female	2	reported	not taken
7001391	15	91	female	4	reported	not taken
7027463	59	94	female	2	reported	not taken
7027940	40	87	female	16	reported	not taken
7029359	34	48	female	3	reported	not taken
7031660	43	57	female	1	reported	not taken
7033002	60	68	female	4	reported	not taken
7035195	48	82	male	1	reported	not taken
7045858	28	64	female	2	reported	not taken
7064797	31	75	male	7	reported	not taken
7067559	38	96	female	6	reported	not taken
7078358	16	52	male	1	reported	not taken
7083661	59	75	male	6	reported	not taken
7110470	33	57	female	1	reported	not taken
7113087	24	85	female	2	reported	not taken
7117861	49	113	male	1	reported	not taken
7126142	42	71	female	6	reported	taken
7134354	57	86	male	1	reported	not taken
7163736	56	70	male	5	reported	not taken
7215575	59	91	female	1	reported	not taken
7215875	27	64	female	1	reported	not taken
7224366	60	86	female	5	reported	not taken
7234101	44	94	female	12	reported	not taken
7275354	34	70	female	2	reported	not taken
7288535	24	61	male	1	reported	not taken
7288589	58	92	male	1	reported	not taken
7292378	51	79	female	18	reported	not taken
7297748	58	91	male	1	reported	not taken
7311956	56	59	female	1	reported	not taken
7345749	41	86	female	1	reported	not taken
7350288	21	45	female	3	reported	not taken
7365696	56	125	female	1	reported	not taken
7372727	40	61	female	1	reported	not taken
7386076	49	50	female	1	reported	not taken
7407645	55	82	female	10	reported	not taken
7422692	21	57	female	1	reported	not taken
7427912	38	84	female	1	reported	not taken
7476631	52	100	male	1	reported	not taken
7495787	63	119	male	8	reported	not taken
7514585	45	74	female	9	reported	not taken
7541336	55	64	female	4	reported	not taken
7542802	51	91	male	6	reported	not taken
7554798	34	48	female	4	reported	not taken
7557458	35	63	female	1	reported	not taken
7583957	54	126	male	1	reported	not taken
7602116	18	59	male	1	reported	not taken
7602120	42	64	male	1	reported	not taken
7622780	63	65	female	1	reported	not taken
7631328	37	109	female	4	reported	not taken
7658235	55	68	female	1	reported	not taken
7688533	56	98	female	1	reported	not taken
7690822	40	66	male	8	reported	not taken
7715792	61	79	male	1	reported	not taken
7715869	23	75	female	11	reported	not taken
7733525	30	66	male	1	reported	not taken
7733571	57	70	male	4	reported	not taken
7742971	54	102	female	1	reported	not taken
7757000	50	100	male	1	reported	not taken
7758942	55	77	female	1	reported	not taken
7764751	54	109	male	1	reported	not taken
7768037	39	68	female	4	reported	not taken
7768081	63	75	female	10	reported	not taken
7768215	35	77	female	1	reported	not taken
7769147	69	96	female	9	reported	not taken
7769392	56	98	female	2	reported	not taken
7774512	55	79	male	1	reported	not taken
7775035	58	85	male	10	reported	not taken
7777026	21	91	male	2	reported	not taken
7791813	62	81	male	11	reported	taken
7796214	68	83	female	7	reported	not taken
7796990	26	75	female	1	reported	not taken
7806004	53	55	female	3	reported	not taken
7832490	67	73	female	11	reported	not taken
7876137	61	104	male	5	reported	not taken
7877704	40	100	male	1	reported	not taken
7883375	84	88	male	1	reported	not taken
7898859	54	111	male	12	reported	not taken
7900771	37	51	female	1	reported	not taken
7904276	42	85	female	8	reported	not taken
7914166	24	84	male	1	reported	not taken
7927867	45	77	male	1	reported	not taken
7932160	55	79	female	11	reported	not taken
7932261	57	109	male	11	reported	not taken
7951958	45	82	female	5	reported	taken
7967060	61	98	male	1	reported	not taken
7990761	62	104	male	1	reported	not taken
8004845	29	64	female	1	reported	not taken
8009275	58	67	female	7	reported	not taken
8011234	41	125	male	1	reported	not taken
8015990	32	95	female	1	reported	not taken
8041865	58	61	female	1	reported	not taken
8050711	33	66	female	2	reported	not taken
8062927	49	47	female	1	reported	not taken
8073449	61	90	female	1	reported	not taken
8111493	42	99	male	5	reported	not taken
8124389	53	82	male	6	reported	not taken
8124671	41	54	female	1	reported	not taken
8133959	54	73	female	2	reported	not taken
8135350	32	75	male	7	reported	not taken
8141310	54	55	female	1	reported	not taken
8141311	51	45	female	3	reported	not taken
8143965	42	61	female	1	reported	not taken
8150648	23	75	female	4	reported	not taken
8167180	16	51	female	2	reported	not taken
8172888	74	50	female	1	reported	not taken
8177977	37	76	male	4	reported	not taken
8193108	37	99	female	2	reported	not taken
8217364	27	74	female	4	reported	not taken
8217995	48	78	female	2	reported	taken
8224586	47	74	female	3	reported	not taken
8242938	28	66	male	1	reported	not taken
8263128	45	60	female	3	reported	not taken
8266913	52	55	female	1	reported	not taken
8268843	29	104	female	1	reported	not taken
8270884	54	82	female	1	reported	not taken
8270889	54	82	female	1	reported	not taken
8276709	55	68	female	2	reported	not taken
8276719	57	100	female	1	reported	not taken
8281452	33	54	female	1	reported	not taken
8282599	29	82	female	6	reported	not taken
8287324	56	123	female	1	reported	not taken
8312045	69	86	male	8	reported	not taken
8319912	34	86	female	4	reported	not taken
8328718	55	90	female	4	reported	not taken
8349515	57	59	female	6	reported	not taken
8357803	16	150	male	2	reported	not taken
8359257	31	64	male	1	reported	not taken
8359363	50	159	male	1	reported	not taken
8363128	56	59	female	1	reported	not taken
8366060	56	59	female	11	reported	not taken
8366361	54	112	female	5	reported	not taken
8374084	23	61	male	1	reported	not taken
8377880	32	120	male	4	reported	not taken
8377915	34	86	female	4	reported	not taken
8387360	55	76	male	5	reported	not taken
8392991	52	66	female	4	reported	not taken
8394611	37	118	female	1	reported	not taken
8395311	47	63	female	4	reported	not taken
8425570	50	77	male	1	reported	not taken
8430642	35	61	female	1	reported	not taken
8435943	60	127	female	1	reported	not taken
8462938	58	113	female	2	reported	not taken
8464612	52	82	male	1	reported	not taken
8475846	60	66	female	7	reported	not taken
8478334	28	99	male	18	reported	not taken
8494075	55	70	female	1	reported	not taken
8499980	56	72	female	8	reported	not taken
8503325	45	96	female	6	reported	not taken
8507777	40	88	female	1	reported	not taken
8541260	67	84	female	9	reported	not taken
8543172	34	63	female	3	reported	not taken
8550485	48	75	female	1	reported	not taken
8551709	43	84	male	1	reported	not taken
8565401	40	67	female	10	reported	not taken
8587139	43	118	male	7	reported	not taken
8609497	34	91	male	2	reported	not taken
8612292	31	104	male	1	reported	not taken
8617224	52	73	female	4	reported	not taken
8623452	50	46	female	2	reported	not taken
75183012	52	54	female	5	reported	not taken
79033352	45	136	male	4	reported	not taken
79686343	50	99	female	7	reported	taken
80315457	57	61	female	12	reported	not taken
83857255	63	121	female	6	reported	not taken
84287567	58	75	female	8	reported	not taken
85842224	62	82	female	9	reported	not taken
86011362	50	68	female	7	reported	not taken
86499482	51	78	female	11	reported	not taken
86849932	46	60	female	2	reported	not taken
87474392	36	64	male	2	reported	not taken
87803971	42	66	female	1	reported	not taken
87896301	44	82	male	1	reported	not taken
87936411	71	58	male	3	reported	not taken
87968862	47	94	male	8	reported	not taken
88076004	37	98	male	2	reported	not taken
88142794	52	77	female	3	reported	not taken
88162342	52	92	female	1	reported	not taken
88169261	40	104	female	1	reported	not taken
88255521	61	82	female	2	reported	not taken
88259062	65	82	female	4	reported	not taken
88404651	16	40	female	2	reported	not taken
88475232	44	44	female	1	reported	not taken
88495271	45	66	female	1	reported	not taken
89045455	55	58	female	3	reported	not taken
89272351	25	90	female	3	reported	not taken
89412302	62	63	female	6	reported	not taken
89586711	17	64	female	1	reported	not taken
89605411	64	64	female	1	reported	not taken
89741831	50	91	female	10	reported	not taken
89991361	21	75	female	4	reported	not taken
90138751	35	60	female	1	reported	not taken
90262711	70	64	female	1	reported	not taken
90310141	57	90	male	10	reported	not taken
90310711	57	90	male	10	reported	not taken
90364691	53	113	male	1	reported	not taken
90494271	57	90	male	9	reported	not taken
90621331	25	60	female	3	reported	not taken
90678141	65	67	female	3	reported	not taken
90683661	55	73	female	1	reported	not taken
90686011	53	76	male	1	reported	not taken
90922672	64	89	female	1	reported	not taken
90967612	68	64	female	7	reported	not taken
91054842	32	92	male	1	reported	not taken
91065712	45	65	female	5	reported	not taken
91308641	16	57	male	1	reported	not taken
91537591	79	81	female	2	reported	not taken
91598071	41	117	female	5	reported	not taken
91892591	49	61	female	4	reported	not taken
91981341	42	83	male	1	reported	not taken
92171881	27	120	male	2	reported	not taken
92222881	47	77	female	6	reported	not taken
92270902	40	64	female	4	reported	not taken
92301742	42	82	female	8	reported	not taken
92516015	70	66	male	8	reported	not taken
92568991	60	68	female	1	reported	not taken
92759401	50	62	female	2	reported	not taken
93166121	41	70	male	1	reported	not taken
93425371	51	90	female	2	reported	not taken
93556841	29	70	female	4	reported	not taken
93582361	78	113	female	1	reported	not taken
93719251	56	79	male	3	reported	not taken
94105341	34	64	female	2	reported	not taken
94124111	46	65	female	2	reported	not taken
94264811	50	107	male	1	reported	not taken
94345521	27	86	female	1	reported	not taken
94405484	37	70	female	7	reported	not taken
94428841	43	73	female	1	reported	not taken
94541591	61	73	female	1	reported	not taken
94585721	45	118	male	1	reported	not taken
94614361	55	77	female	1	reported	not taken
94615471	63	98	female	4	reported	not taken
94759611	54	91	male	5	reported	not taken
94968941	50	68	female	1	reported	not taken
95032231	55	79	female	5	reported	not taken
95093051	47	109	female	3	reported	not taken
95114621	42	200	male	5	reported	not taken
95538451	65	59	female	15	reported	not taken
95857501	49	68	male	1	reported	not taken
96264141	52	79	male	1	reported	not taken
96399321	36	95	female	1	reported	not taken
96948821	46	63	female	3	reported	not taken
97362453	33	83	female	1	reported	not taken
97453102	38	85	male	3	reported	not taken
97453711	45	68	female	1	reported	not taken
97628502	39	59	female	2	reported	not taken
97893281	45	54	female	3	reported	not taken
97994331	19	64	female	1	reported	not taken
98419321	14	82	female	4	reported	not taken
98454891	61	93	male	1	reported	not taken
98668461	39	116	female	1	reported	not taken
98776973	59	77	female	2	reported	not taken
99044931	34	90	male	11	reported	not taken
99143861	58	84	female	1	reported	not taken
99815231	57	71	female	1	reported	not taken

## Sheet: Fluoxetine
Report No.	Age (years)	Weight (kg)	Gender	NCD	SRE	VAR
3869478	37	123	male	4	not reported	not taken
3873148	30	106	female	7	reported	not taken
3875489	39	53	female	5	reported	not taken
3876139	33	64	male	4	not reported	not taken
3876168	47	107	male	10	reported	not taken
3882023	49	71	male	3	not reported	not taken
3882028	25	67	female	3	reported	not taken
3882032	49	177	male	6	not reported	not taken
3882034	48	102	male	2	not reported	not taken
3882043	37	108	male	1	not reported	not taken
3889428	15	113	female	2	not reported	not taken
3890528	38	114	male	1	reported	not taken
3890529	15	87	male	1	not reported	not taken
3890533	37	6	female	2	reported	not taken
3890543	39	70	male	3	not reported	not taken
3890544	15	59	female	2	reported	not taken
3890554	52	97	female	5	reported	not taken
3890559	20	120	female	2	not reported	not taken
3890571	51	69	female	3	reported	not taken
3890573	53	75	female	3	reported	not taken
3890601	49	110	male	5	not reported	not taken
3890603	24	117	male	3	reported	not taken
3890607	55	61	female	2	reported	not taken
3890616	43	84	female	2	reported	not taken
3890617	39	71	female	2	reported	not taken
3890621	29	73	male	3	not reported	not taken
3890627	16	88	female	1	reported	not taken
3890630	29	75	male	3	not reported	not taken
3890633	37	80	male	3	not reported	not taken
3890641	26	118	male	1	not reported	not taken
3890649	35	95	male	3	not reported	not taken
3890652	15	84	female	2	not reported	not taken
3890662	32	93	female	2	reported	not taken
3891224	38	75	female	3	reported	not taken
3891234	36	108	female	4	reported	not taken
3891236	29	65	female	4	reported	not taken
3891499	40	80	male	6	reported	not taken
3891506	52	110	male	4	not reported	not taken
3893798	84	66	male	1	not reported	not taken
3894132	19	73	male	3	not reported	not taken
3894136	31	65	male	2	not reported	not taken
3894539	65	80	male	2	not reported	not taken
3896340	35	72	male	5	not reported	not taken
3896621	32	93	female	4	reported	not taken
3898244	31	79	female	1	not reported	not taken
3898674	37	64	male	1	reported	not taken
3899806	0	4	male	2	not reported	not taken
3899967	32	87	female	1	not reported	not taken
3902266	38	99	female	5	reported	not taken
3903831	35	68	female	1	reported	not taken
3904550	53	68	female	5	reported	not taken
3905980	35	73	male	1	not reported	not taken
3906758	50	72	male	1	not reported	not taken
3907510	47	101	male	5	not reported	not taken
3909565	43	86	male	1	not reported	not taken
3911636	20	54	female	1	reported	not taken
3911962	53	67	female	5	reported	not taken
3911978	26	100	female	3	reported	not taken
3912134	51	99	male	1	reported	not taken
3913602	70	88	male	1	not reported	not taken
3914841	29	72	female	1	not reported	not taken
3915106	15	42	female	2	not reported	not taken
3915302	47	62	female	12	reported	not taken
3916338	53	67	female	5	reported	not taken
3916381	48	76	male	2	not reported	not taken
3917326	31	59	female	1	not reported	not taken
3919995	27	136	male	3	not reported	not taken
3921254	37	94	male	1	not reported	not taken
3924436	37	94	male	1	not reported	not taken
3924572	22	59	female	2	not reported	not taken
3925290	57	79	male	3	not reported	not taken
3929785	20	64	female	1	not reported	not taken
3930333	12	91	female	1	not reported	not taken
3933789	51	98	male	3	reported	not taken
3934302	51	98	male	3	reported	not taken
3935190	31	73	male	1	not reported	not taken
3936155	28	50	female	1	not reported	not taken
3936162	33	95	male	1	not reported	not taken
3937557	39	91	male	1	not reported	not taken
3940305	7	32	male	3	not reported	not taken
3940502	27	59	female	1	not reported	not taken
3940882	40	73	male	2	not reported	not taken
3941357	31	75	male	1	not reported	not taken
3942148	29	72	female	1	not reported	not taken
3942560	29	72	female	1	not reported	not taken
3942970	27	59	female	1	not reported	not taken
3944869	57	90	male	1	not reported	not taken
3947157	32	100	male	3	not reported	not taken
3947346	47	80	male	1	not reported	not taken
3947613	46	90	male	2	not reported	not taken
3948115	20	82	male	4	not reported	not taken
3948847	26	61	female	1	not reported	not taken
3949682	16	61	female	2	reported	not taken
3950002	47	74	male	3	not reported	not taken
3951065	31	82	female	4	reported	not taken
3951536	16	65	female	3	reported	not taken
3952837	27	61	female	1	not reported	not taken
3956916	32	60	male	2	not reported	not taken
3962283	16	57	female	1	not reported	not taken
3962285	23	104	female	1	not reported	not taken
3962962	2	5	male	1	not reported	not taken
3968462	65	130	male	1	not reported	not taken
3969180	15	54	male	3	not reported	not taken
3969491	18	118	male	4	not reported	not taken
3969650	51	46	male	1	reported	not taken
3972043	38	96	female	6	reported	not taken
3973575	51	101	male	1	reported	not taken
3978504	10	42	female	3	not reported	not taken
3979118	29	59	male	2	not reported	not taken
3979842	35	53	female	6	reported	not taken
3980366	30	66	female	2	reported	not taken
3981030	0	4	male	2	not reported	not taken
3981126	48	79	male	1	not reported	not taken
3983784	12	32	female	1	not reported	not taken
3985612	28	73	male	1	reported	not taken
3991311	27	80	male	5	reported	not taken
3993474	47	51	male	1	not reported	not taken
3994740	42	68	male	1	not reported	not taken
3995467	72	91	male	5	reported	not taken
3995479	17	50	female	2	reported	not taken
3997423	14	54	female	2	not reported	not taken
4001257	47	82	male	1	not reported	not taken
4003114	58	104	male	9	reported	not taken
4009221	15	91	male	2	not reported	not taken
4010321	17	82	male	1	reported	not taken
4011281	59	94	male	2	not reported	not taken
4015003	39	82	male	2	not reported	not taken
4015489	0	3	male	3	not reported	not taken
4020246	55	95	male	1	not reported	not taken
4023658	41	102	male	8	reported	not taken
4023688	36	64	female	5	reported	not taken
4024317	26	71	male	1	reported	not taken
4025073	20	60	male	1	not reported	not taken
4027544	16	48	female	2	not reported	not taken
4028769	18	50	female	2	not reported	not taken
4028968	44	118	female	3	reported	not taken
4028976	24	50	female	1	not reported	not taken
4028980	46	66	female	2	reported	not taken
4029437	53	67	female	5	reported	not taken
4033695	12	32	female	2	not reported	not taken
4035029	20	61	female	7	reported	not taken
4037751	14	64	female	1	not reported	not taken
4039764	12	102	male	1	not reported	not taken
4042750	31	127	male	1	not reported	not taken
4043773	10	41	male	1	not reported	not taken
4044358	25	74	male	2	not reported	not taken
4046502	57	65	female	12	reported	not taken
4050952	12	51	female	1	not reported	not taken
4052558	25	98	female	1	not reported	not taken
4058862	19	70	male	4	reported	not taken
4064717	45	91	male	2	not reported	not taken
4069345	72	84	male	3	reported	not taken
4069506	40	71	female	1	reported	not taken
4069510	25	77	male	1	not reported	not taken
4073532	12	36	female	2	not reported	not taken
4075103	32	85	male	1	not reported	not taken
4078024	12	32	male	4	reported	not taken
4084416	11	60	male	2	not reported	not taken
4084492	13	54	female	1	reported	not taken
4085014	51	75	male	2	reported	not taken
4089804	18	100	male	3	not reported	not taken
4090149	53	88	female	3	reported	not taken
4092111	28	52	female	1	reported	not taken
4100153	0	3	male	1	not reported	not taken
4100222	16	61	female	2	not reported	not taken
4101975	25	100	male	1	not reported	not taken
4107470	70	65	female	6	reported	not taken
4109982	22	100	male	5	reported	not taken
4115002	63	70	male	3	reported	not taken
4115083	15	61	male	1	not reported	not taken
4115792	39	83	male	4	reported	not taken
4117517	16	58	female	2	reported	not taken
4118129	15	52	female	3	reported	not taken
4120975	22	104	male	2	not reported	not taken
4124860	51	82	male	1	reported	not taken
4126671	49	55	female	4	reported	not taken
4127180	12	90	female	1	not reported	not taken
4128027	40	118	male	1	not reported	not taken
4128933	45	63	female	1	reported	not taken
4129438	39	109	male	5	reported	not taken
4131458	15	77	female	1	reported	not taken
4143087	41	77	female	2	reported	not taken
4143103	41	64	female	3	reported	not taken
4148775	34	52	female	2	reported	not taken
4157813	16	88	female	2	reported	not taken
4161609	18	99	female	1	not reported	not taken
4163398	21	86	male	2	not reported	not taken
4166133	39	57	female	1	reported	not taken
4167469	23	81	male	2	not reported	not taken
4168459	0	3	male	1	not reported	not taken
4174526	38	139	male	1	not reported	not taken
4175114	20	122	male	2	not reported	not taken
4175266	57	68	female	5	reported	not taken
4182473	35	62	female	2	reported	not taken
4187770	55	88	male	4	reported	not taken
4188026	16	45	female	2	reported	not taken
4191831	42	60	female	3	reported	not taken
4195564	66	75	male	1	reported	not taken
4195565	73	91	male	1	reported	not taken
4200651	21	82	female	1	not reported	not taken
4201648	41	64	female	5	reported	not taken
4208504	13	41	female	1	not reported	not taken
4216633	50	94	female	3	reported	not taken
4222570	24	120	female	1	not reported	not taken
4229609	40	80	male	2	reported	not taken
4230670	35	66	female	7	reported	not taken
4230676	58	105	male	10	reported	not taken
4237649	22	50	female	4	reported	not taken
4238494	39	77	male	4	reported	not taken
4238794	0	2	female	3	not reported	not taken
4238799	37	114	female	9	reported	not taken
4247430	37	82	male	1	reported	not taken
4252136	49	136	male	1	not reported	not taken
4256037	49	91	male	1	reported	not taken
4257919	49	73	female	3	reported	not taken
4258517	12	75	female	2	reported	not taken
4259914	12	54	female	2	not reported	not taken
4266548	60	107	female	5	reported	not taken
4267014	29	55	female	8	reported	not taken
4268936	42	53	female	7	reported	not taken
4273246	43	67	male	2	reported	not taken
4278593	16	73	male	1	reported	not taken
4284387	58	112	male	7	reported	not taken
4293950	12	80	female	1	not reported	not taken
4297392	7	42	female	2	not reported	not taken
4302268	45	57	female	3	reported	not taken
4317988	40	67	male	8	reported	not taken
4319160	11	30	male	1	reported	not taken
4322496	43	64	female	1	reported	not taken
4323461	48	91	female	6	reported	not taken
4325038	16	52	female	1	reported	not taken
4325295	32	139	male	1	reported	not taken
4326056	39	57	female	3	reported	not taken
4326673	16	56	female	1	reported	not taken
4330520	32	73	male	3	reported	not taken
4331221	45	66	female	1	reported	not taken
4335321	45	64	female	1	reported	not taken
4341890	14	43	female	1	reported	not taken
4342754	45	66	female	2	reported	not taken
4344413	79	72	female	3	reported	not taken
4349958	31	66	female	5	reported	not taken
4361138	16	55	female	1	reported	not taken
4361140	51	50	female	2	reported	not taken
4367701	41	114	male	3	reported	not taken
4383175	8	48	female	2	not reported	not taken
4386441	66	41	female	4	reported	not taken
4386850	39	56	female	6	reported	not taken
4393848	7	88	male	3	reported	not taken
4395466	39	83	female	3	reported	not taken
4402035	32	132	female	1	reported	not taken
4402379	47	112	male	1	reported	not taken
4407074	17	45	female	1	not reported	not taken
4413612	47	112	male	1	reported	not taken
4413969	51	76	male	1	reported	not taken
4427683	34	50	female	1	reported	not taken
4429288	29	90	male	1	reported	not taken
4430530	19	100	male	1	not reported	not taken
4441370	13	50	female	3	reported	not taken
4444216	76	83	male	4	reported	not taken
4444695	40	59	female	3	reported	not taken
4453504	53	73	female	2	reported	not taken
4454515	23	195	male	1	reported	not taken
4455633	10	37	female	1	not reported	not taken
4459170	19	68	male	2	reported	not taken
4463636	37	155	male	1	not reported	not taken
4465345	33	136	female	2	reported	not taken
4481014	66	77	male	1	reported	not taken
4483637	32	83	male	4	reported	not taken
4483911	52	107	male	1	reported	not taken
4486983	46	50	female	2	reported	not taken
4490209	16	130	female	1	reported	not taken
4490692	40	67	male	5	reported	not taken
4494057	30	54	female	1	reported	not taken
4494160	43	70	female	2	reported	not taken
4494365	16	130	female	1	reported	not taken
4498445	40	67	male	5	reported	not taken
4500362	58	82	female	2	reported	not taken
4500695	47	70	female	1	reported	not taken
4502924	40	87	male	1	reported	not taken
4503065	19	98	female	1	not reported	not taken
4504304	44	77	female	2	reported	not taken
4505210	18	88	female	3	reported	not taken
4507687	53	104	male	1	reported	not taken
4507710	33	60	female	5	reported	not taken
4509572	19	75	male	1	reported	not taken
4514993	45	73	female	1	reported	not taken
4523198	31	84	male	1	reported	not taken
4530078	14	79	female	1	reported	not taken
4530562	9	24	male	2	reported	not taken
4531944	17	91	female	2	reported	not taken
4539844	43	82	female	6	reported	not taken
4544453	47	82	female	1	reported	not taken
4546600	52	50	female	1	reported	not taken
4548782	46	68	female	1	reported	not taken
4550374	58	75	female	1	reported	not taken
4553787	49	88	male	1	reported	not taken
4582985	14	64	male	2	reported	not taken
4591030	23	70	female	1	reported	not taken
4597577	16	57	male	1	reported	not taken
4599921	48	52	male	2	reported	not taken
4601373	33	60	female	5	reported	not taken
4617283	47	90	male	1	reported	not taken
4621677	68	96	female	6	reported	not taken
4626788	14	54	female	1	reported	not taken
4638251	16	114	male	1	reported	not taken
4646021	48	57	female	3	reported	not taken
4680675	45	81	female	5	reported	not taken
4681996	57	77	male	5	reported	not taken
4684405	19	66	male	7	reported	not taken
4707185	48	113	male	5	reported	not taken
4708856	60	114	male	2	reported	not taken
4708863	45	8	female	1	reported	not taken
4708883	15	75	male	2	reported	not taken
4715507	19	64	female	1	reported	not taken
4723375	49	82	male	4	reported	not taken
4723402	45	84	male	2	reported	not taken
4726201	56	73	female	6	reported	not taken
4729942	49	85	male	6	reported	not taken
4737739	56	73	female	6	reported	not taken
4765685	39	88	female	1	reported	not taken
4767144	30	43	female	1	reported	not taken
4784963	0	2	female	3	not reported	not taken
4785106	31	65	female	2	reported	not taken
4786637	49	51	female	1	reported	not taken
4786674	58	63	female	1	reported	not taken
4806476	15	55	female	2	reported	not taken
4807609	18	151	male	2	not reported	not taken
4821871	22	53	female	5	reported	not taken
4822102	47	90	male	1	reported	not taken
4836341	49	77	female	1	reported	not taken
4853705	19	64	female	2	reported	not taken
4895140	36	73	female	1	reported	not taken
4898542	49	85	male	8	reported	not taken
4916731	14	140	male	7	reported	not taken
4923589	16	81	female	4	reported	not taken
4932914	15	52	female	1	reported	not taken
4937761	51	78	female	14	reported	not taken
4959611	25	73	male	2	reported	not taken
4987822	18	70	female	1	not reported	not taken
4988700	73	75	female	5	reported	not taken
4997152	32	82	female	1	reported	not taken
5004543	31	108	male	4	reported	not taken
5004603	13	58	female	1	reported	not taken
5005054	32	54	female	3	reported	not taken
5014366	42	86	male	4	reported	not taken
5019869	22	57	female	2	reported	not taken
5025626	56	69	female	6	reported	not taken
5038097	10	48	male	3	reported	not taken
5038944	52	113	male	1	reported	not taken
5090152	57	108	female	2	reported	not taken
5104838	33	64	female	6	reported	not taken
5109842	51	57	female	2	reported	not taken
5110772	50	39	female	11	reported	not taken
5115132	18	54	female	1	not reported	not taken
5123017	14	93	female	3	reported	not taken
5128258	29	74	female	10	reported	not taken
5129131	7	25	male	3	reported	not taken
5131846	55	77	male	4	reported	not taken
5132152	55	77	male	5	reported	not taken
5135470	46	88	male	5	reported	not taken
5177218	17	129	male	1	reported	not taken
5177440	17	93	male	2	reported	not taken
5178992	41	104	male	3	reported	not taken
5197368	17	63	male	2	reported	not taken
5204796	23	79	male	2	reported	not taken
5205830	46	67	female	1	reported	not taken
5214655	14	159	male	3	not reported	not taken
5223764	36	62	female	4	reported	not taken
5225266	42	82	female	8	reported	not taken
5225763	21	105	male	1	not reported	not taken
5259864	10	47	male	2	reported	not taken
5275503	18	70	female	4	reported	not taken
5280805	51	80	male	2	reported	not taken
5281816	51	80	male	2	reported	not taken
5282854	53	126	male	1	reported	not taken
5288612	51	80	male	2	reported	not taken
5299317	43	70	female	4	reported	not taken
5310169	15	59	female	1	reported	not taken
5319086	66	76	female	2	reported	not taken
5320304	26	71	male	2	reported	not taken
5347621	25	50	female	1	reported	not taken
5355829	41	109	male	2	reported	not taken
5390140	37	91	male	1	reported	not taken
5392126	77	86	male	2	reported	not taken
5406863	14	73	female	1	not reported	not taken
5409288	14	36	male	2	reported	not taken
5413722	24	65	female	3	reported	not taken
5416539	16	60	male	1	reported	not taken
5427451	31	94	male	4	reported	not taken
5429138	39	89	female	1	reported	not taken
5459108	38	73	male	5	reported	not taken
5463098	20	73	male	1	reported	not taken
5466736	17	74	female	1	not reported	not taken
5493851	52	98	male	3	reported	not taken
5500362	47	66	female	1	reported	not taken
5513885	55	77	male	5	reported	not taken
5514294	44	113	female	7	reported	not taken
5583030	19	76	female	2	reported	not taken
5591246	20	75	male	4	reported	taken
5595608	91	41	female	1	reported	not taken
5598273	91	41	female	1	reported	not taken
5604444	45	108	female	13	reported	taken
5609158	91	41	female	1	reported	not taken
5614035	30	90	male	4	reported	not taken
5650053	34	109	female	7	reported	not taken
5669160	62	86	male	2	reported	taken
5682795	46	44	female	7	reported	not taken
5685181	45	102	male	3	reported	not taken
5688292	16	72	female	1	reported	not taken
5709390	48	67	female	3	reported	taken
5715316	72	72	female	12	reported	taken
5719001	46	83	female	6	reported	not taken
5733394	34	117	male	2	reported	not taken
5741144	51	95	male	8	reported	not taken
5760812	40	74	female	2	reported	not taken
5764451	48	67	female	6	reported	taken
5777292	5	20	male	3	reported	not taken
5806973	50	64	female	2	reported	not taken
5849041	9	59	male	3	reported	not taken
5863940	50	60	female	13	reported	not taken
5924750	9	42	male	5	reported	not taken
5932419	15	100	male	1	reported	not taken
5933004	32	107	female	1	reported	not taken
5940275	54	105	male	3	reported	not taken
5947563	9	35	female	5	reported	not taken
5955897	50	82	female	10	reported	not taken
5957123	14	50	male	3	reported	not taken
5959617	51	86	male	12	reported	not taken
5959629	60	50	female	1	reported	not taken
5960915	27	69	female	2	reported	not taken
5988159	43	90	female	1	reported	not taken
6008903	26	91	female	3	reported	not taken
6022285	17	67	male	4	reported	not taken
6022737	62	65	male	2	reported	not taken
6038036	43	95	male	1	reported	not taken
6054256	11	32	female	2	reported	not taken
6060636	37	77	female	4	reported	taken
6060672	72	86	male	1	reported	not taken
6062540	40	67	female	1	reported	not taken
6064086	50	67	female	9	reported	not taken
6072268	16	66	male	9	reported	not taken
6127125	66	68	female	19	reported	taken
6149619	33	60	female	5	reported	not taken
6160287	9	29	female	1	reported	not taken
6162221	44	68	male	1	reported	not taken
6172177	13	104	male	1	reported	not taken
6173926	29	54	female	1	reported	not taken
6185094	29	120	male	3	reported	not taken
6209680	38	71	female	1	reported	not taken
6228054	15	106	male	1	reported	not taken
6239160	7	25	male	3	reported	not taken
6239194	7	25	male	1	reported	not taken
6241780	7	25	male	3	reported	not taken
6242080	7	25	male	3	reported	not taken
6242150	7	25	male	3	reported	not taken
6248203	16	73	male	1	reported	not taken
6261225	43	113	female	4	reported	taken
6316902	24	60	female	3	reported	not taken
6368988	35	79	female	1	reported	not taken
6372728	33	94	female	2	reported	not taken
6375830	47	84	male	3	reported	not taken
6381250	49	85	male	8	reported	not taken
6382691	24	98	female	1	reported	not taken
6383195	36	108	male	2	reported	not taken
6410745	17	58	female	1	reported	not taken
6433761	26	80	female	1	reported	not taken
6438243	17	129	male	1	reported	not taken
6441180	48	89	female	17	reported	not taken
6441620	30	42	female	1	reported	not taken
6444041	15	63	male	1	reported	not taken
6460226	57	75	male	6	reported	not taken
6466729	14	53	female	6	reported	not taken
6475098	17	62	male	2	reported	not taken
6480598	64	91	female	3	reported	taken
6482844	27	50	female	3	reported	not taken
6485282	16	43	female	1	reported	not taken
6519124	26	84	male	2	reported	taken
6520354	33	68	female	3	reported	taken
6521655	51	95	female	3	reported	not taken
6522150	30	93	female	7	reported	not taken
6526984	12	74	male	3	reported	not taken
6537551	31	82	female	3	reported	not taken
6542649	38	90	male	9	reported	not taken
6543967	38	90	male	9	reported	not taken
6544772	15	50	male	2	reported	not taken
6570756	57	57	female	1	reported	not taken
6590378	23	89	female	2	reported	not taken
6595089	13	60	female	1	reported	not taken
6653753	63	98	male	19	reported	not taken
6669419	37	86	male	3	reported	taken
6671826	35	78	male	2	reported	taken
6672092	61	84	male	1	reported	not taken
6693216	41	95	male	1	reported	not taken
6698628	19	50	female	3	reported	taken
6704145	54	140	male	2	reported	not taken
6715290	56	93	male	10	reported	not taken
6716969	50	73	female	4	reported	taken
6719204	53	77	male	6	reported	not taken
6722860	42	70	female	2	reported	not taken
6757023	45	85	female	8	reported	not taken
6768505	53	136	male	10	reported	taken
6768741	55	107	female	22	reported	not taken
6784679	45	85	female	8	reported	not taken
6794794	49	39	male	1	reported	not taken
6816172	45	85	female	8	reported	not taken
6822876	77	84	female	1	reported	not taken
6840031	56	93	male	12	reported	not taken
6850624	47	113	female	5	reported	taken
6859096	57	73	female	8	reported	taken
6871117	40	101	female	7	reported	not taken
6871653	64	65	female	7	reported	not taken
6873218	46	59	female	3	reported	taken
6876492	64	65	female	7	reported	not taken
6888038	42	80	male	4	reported	not taken
6894013	64	65	female	7	reported	not taken
6894421	64	65	female	7	reported	not taken
6899799	34	82	female	3	reported	taken
6900063	42	93	female	8	reported	taken
6900188	22	82	male	4	reported	not taken
6900343	40	65	female	5	reported	taken
6904976	49	146	male	13	reported	not taken
6908138	57	77	female	2	reported	taken
6908615	46	88	male	5	reported	not taken
6957627	17	56	female	2	reported	not taken
6962006	58	113	female	3	reported	not taken
6965346	48	73	male	3	reported	taken
6973605	51	91	female	5	reported	taken
6979401	59	86	male	4	reported	not taken
6982876	37	86	female	2	reported	not taken
6993385	64	82	male	3	reported	not taken
6993803	29	57	female	4	reported	not taken
6998033	29	98	female	4	reported	not taken
6999158	50	100	female	2	reported	not taken
6999511	20	101	male	3	reported	not taken
7002272	54	68	female	4	reported	not taken
7019664	49	82	male	1	reported	not taken
7038296	36	74	female	8	reported	not taken
7043949	15	68	female	1	reported	not taken
7047522	25	50	female	3	reported	taken
7056799	37	52	female	9	reported	not taken
7061638	53	64	female	8	reported	taken
7067378	55	82	female	9	reported	not taken
7081685	47	82	female	2	reported	not taken
7098632	24	65	male	9	reported	not taken
7118534	41	64	female	3	reported	not taken
7133214	40	89	male	4	reported	not taken
7156400	51	73	male	2	reported	not taken
7161618	52	87	male	4	reported	not taken
7163581	74	73	female	6	reported	not taken
7227761	38	90	male	9	reported	not taken
7245245	38	90	male	9	reported	not taken
7266389	50	68	female	2	reported	not taken
7280811	20	65	female	4	reported	not taken
7284451	61	70	female	2	reported	taken
7288997	61	70	female	2	reported	taken
7302991	61	70	female	2	reported	taken
7303279	61	70	female	2	reported	taken
7336359	61	70	female	2	reported	taken
7339774	17	59	male	1	reported	not taken
7352032	63	70	female	2	reported	not taken
7378445	54	45	female	12	reported	not taken
7484012	5	22	male	2	reported	not taken
7488915	24	95	female	17	reported	not taken
7539924	52	68	female	2	reported	not taken
7542983	20	65	female	8	reported	not taken
7558228	63	98	male	19	reported	not taken
7558879	62	121	female	3	reported	not taken
7587528	54	70	female	6	reported	not taken
7589439	21	83	female	5	reported	not taken
7605832	32	170	male	1	reported	not taken
7623775	26	70	female	4	reported	not taken
7624430	61	63	female	5	reported	not taken
7630243	53	136	male	11	reported	taken
7647426	17	59	male	4	reported	not taken
7650145	37	86	female	6	reported	not taken
7657691	49	123	female	11	reported	not taken
7683854	40	57	female	8	reported	not taken
7698767	49	123	female	11	reported	not taken
7754138	53	112	male	6	reported	not taken
7768699	34	100	female	11	reported	not taken
7770706	14	54	female	2	reported	not taken
7792502	19	60	female	3	reported	not taken
7826972	80	58	male	7	reported	not taken
7864767	49	156	female	10	reported	not taken
7912986	41	90	male	5	reported	not taken
7936240	62	121	female	3	reported	not taken
7950771	16	82	female	2	reported	not taken
7982452	48	70	female	3	reported	not taken
8019003	17	52	female	1	reported	not taken
8022379	17	52	female	1	reported	not taken
8026988	47	65	female	3	reported	taken
8058299	37	61	female	5	reported	not taken
8059358	55	101	female	1	reported	not taken
8153360	47	65	female	4	reported	taken
8168543	15	83	female	1	reported	not taken
8169179	50	59	male	10	reported	not taken
8176031	43	88	female	3	reported	taken
8202830	33	93	male	1	reported	not taken
8250493	38	82	female	2	reported	not taken
8274495	50	100	female	3	reported	not taken
8303430	56	86	female	8	reported	taken
8313738	26	68	female	3	reported	not taken
8377610	40	95	female	5	reported	taken
8398596	27	47	female	5	reported	not taken
8425332	38	130	male	4	reported	not taken
8428756	38	130	male	4	reported	not taken
8435250	62	121	female	4	reported	not taken
8436997	44	59	female	1	reported	not taken
8443275	62	121	female	4	reported	not taken
8444629	20	47	female	5	reported	not taken
8468905	62	121	female	4	reported	not taken
8469790	27	47	female	5	reported	not taken
8480748	15	43	male	1	reported	not taken
8482220	53	77	female	3	reported	not taken
8487382	50	55	female	4	reported	not taken
8508613	15	73	female	4	reported	not taken
8533520	45	129	male	16	reported	not taken
8546203	66	92	male	9	reported	not taken
8550212	63	91	female	3	reported	not taken
8552061	15	45	female	1	reported	not taken
8563461	66	95	male	9	reported	not taken
8581748	58	63	female	16	reported	not taken
8596443	66	95	male	9	reported	not taken
8600756	66	95	male	9	reported	not taken
8624297	46	90	female	1	reported	not taken
8624412	48	114	female	11	reported	not taken
69147932	49	68	female	2	reported	not taken
77922923	40	63	male	5	reported	not taken
79211815	51	82	female	9	reported	not taken
80290514	0	70	female	5	reported	not taken
81493287	64	76	female	3	reported	not taken
81710713	18	49	female	6	reported	not taken
84195893	23	80	male	1	reported	not taken
84212604	28	91	female	6	reported	not taken
84766609	24	59	female	6	reported	not taken
85211914	38	130	male	4	reported	not taken
86656513	27	63	female	4	reported	not taken
87347002	44	72	male	8	reported	not taken
87854072	60	70	male	2	reported	not taken
87892701	22	61	female	2	reported	not taken
88188241	29	87	female	1	reported	not taken
88419521	31	67	female	1	reported	not taken
89280021	51	184	male	1	not reported	not taken
89485975	13	55	male	2	reported	not taken
89565811	38	64	female	5	reported	not taken
89645973	13	55	male	2	reported	not taken
90184022	60	113	male	8	reported	not taken
90462851	63	111	male	2	reported	not taken
90578481	15	62	male	2	reported	not taken
90583481	60	75	female	1	reported	not taken
90684191	17	104	male	4	reported	not taken
90848305	51	67	female	12	reported	not taken
90943531	26	86	male	1	reported	not taken
91352661	15	48	female	2	reported	not taken
91357011	17	60	female	3	reported	not taken
91596021	15	50	female	1	reported	not taken
91779882	26	53	female	3	reported	not taken
91825051	26	77	female	1	reported	not taken
91843981	0	55	male	1	not reported	not taken
91888612	27	73	male	4	reported	taken
92198561	49	49	female	1	reported	not taken
92225812	22	75	male	7	reported	not taken
92465491	28	127	male	1	reported	not taken
92577611	28	127	male	1	reported	not taken
92648092	28	127	male	1	reported	not taken
92662491	28	127	male	1	reported	not taken
92668002	28	127	male	1	reported	not taken
92773671	56	52	female	1	reported	not taken
92788281	15	90	female	1	reported	not taken
92852701	15	90	female	1	reported	not taken
92858821	15	49	female	1	reported	not taken
92884731	15	90	female	1	reported	not taken
92892471	15	90	female	1	reported	not taken
92902261	16	86	female	1	reported	not taken
92902851	16	86	female	1	reported	not taken
92919511	15	90	female	1	reported	not taken
93005441	44	79	male	1	reported	not taken
93008811	4	16	female	3	reported	not taken
93021114	25	134	female	13	reported	not taken
93151261	57	75	male	8	reported	not taken
93167021	16	58	female	2	reported	not taken
93517283	56	83	female	6	reported	not taken
93565692	51	66	female	1	reported	not taken
93570342	51	66	female	1	reported	not taken
93570351	51	66	female	1	reported	not taken
93570382	51	66	female	1	reported	not taken
93593911	32	81	female	10	reported	not taken
93755973	29	50	female	3	reported	not taken
93999852	46	58	female	1	reported	not taken
94053611	46	58	female	1	reported	not taken
94141332	46	58	female	1	reported	not taken
94244561	23	53	female	2	reported	not taken
94405041	16	111	male	1	reported	not taken
94425371	49	59	female	6	reported	not taken
94566702	58	86	female	6	reported	not taken
94578163	28	50	female	2	reported	not taken
94688472	21	111	female	8	reported	not taken
94862131	64	104	female	1	reported	not taken
95039611	54	104	female	7	reported	not taken
95095901	26	227	male	3	not reported	not taken
95097012	59	130	male	4	reported	not taken
95115551	41	73	female	1	reported	not taken
95361971	30	68	female	1	reported	not taken
95799331	70	69	male	4	reported	not taken
96012941	28	68	female	9	reported	not taken
96309551	44	75	female	4	reported	not taken
96313811	44	75	female	4	reported	not taken
96323531	44	75	female	4	reported	not taken
96646401	15	52	female	1	reported	not taken
96653792	46	58	female	1	reported	not taken
96692682	17	55	female	2	reported	not taken
96693362	23	80	male	1	reported	not taken
96749411	67	90	male	4	reported	not taken
96826721	44	75	female	4	reported	not taken
96842131	67	90	male	4	reported	not taken
96985832	21	65	female	2	reported	not taken
97019282	21	65	female	2	reported	not taken
97094692	51	66	female	1	reported	not taken
97157612	21	65	female	2	reported	not taken
97173222	21	65	female	2	reported	not taken
97260371	21	65	female	2	reported	not taken
97483851	49	65	male	1	reported	not taken
97710261	49	65	male	1	reported	not taken
97806601	49	65	male	1	reported	not taken
97845931	49	65	male	1	reported	not taken
98069942	67	87	male	5	reported	not taken
98226331	77	59	female	4	reported	not taken
98457041	52	73	female	4	reported	taken
98641173	48	104	female	13	reported	not taken
98911241	45	83	male	3	reported	not taken
99187671	17	60	male	1	reported	not taken
99258621	47	90	female	3	reported	not taken
100062751	44	95	female	3	not reported	not taken
100063202	37	104	female	5	not reported	not taken
100084802	61	85	female	3	not reported	not taken
100097432	78	49	female	10	not reported	not taken
100108111	44	80	male	1	not reported	not taken
100110511	46	111	female	4	not reported	not taken
100118931	44	80	male	1	not reported	not taken
100125591	30	89	female	7	not reported	not taken
100134312	34	73	female	7	not reported	not taken
100139851	30	89	female	7	not reported	not taken
100142521	28	105	male	5	not reported	not taken
100145981	30	89	female	7	not reported	not taken
100146981	27	61	female	9	not reported	not taken
100147822	69	85	female	11	not reported	not taken
100152653	37	92	female	4	not reported	not taken
100171511	39	76	female	2	not reported	not taken
100187251	47	60	female	1	not reported	not taken
100191892	18	84	male	2	reported	not taken
100199852	60	60	female	7	not reported	not taken
100209262	49	65	female	1	not reported	not taken
100210201	59	73	female	1	not reported	not taken
100212311	45	73	male	1	not reported	not taken
100225611	19	50	female	4	reported	not taken
100234691	60	73	female	1	not reported	not taken
100236314	16	38	female	9	not reported	not taken
100258431	30	89	female	7	not reported	not taken
100266293	57	95	female	5	not reported	not taken
100270912	50	70	female	2	not reported	not taken
100276821	23	109	female	2	not reported	not taken
100288101	45	73	male	1	not reported	not taken
100289542	39	61	female	2	not reported	not taken
100293142	52	74	female	8	not reported	not taken
100294182	71	80	female	4	not reported	not taken
100297791	45	109	male	6	not reported	not taken
100325812	78	58	female	17	not reported	not taken
100329922	35	62	female	8	not reported	not taken
100342591	42	71	female	17	not reported	not taken
100342791	73	62	female	9	not reported	not taken
100346612	56	63	female	13	not reported	not taken
100371171	26	58	female	11	not reported	not taken
100374141	36	144	male	2	not reported	not taken
100378321	84	80	male	17	not reported	not taken
100383472	19	63	male	7	not reported	not taken
100394522	74	66	female	10	not reported	not taken
100406381	41	81	female	8	not reported	not taken
100408242	44	94	female	3	not reported	not taken
100417142	24	82	female	7	not reported	not taken
100436332	73	51	female	14	not reported	not taken
100444232	55	80	male	5	not reported	not taken
100457141	86	79	female	13	not reported	not taken
100470721	64	86	female	15	not reported	not taken
100471601	54	70	female	8	not reported	not taken
100476284	50	100	male	11	not reported	taken
100480982	54	82	female	6	not reported	not taken
100481452	61	138	male	19	not reported	not taken
100482691	48	68	female	4	not reported	not taken
100489142	67	79	female	7	not reported	not taken
100490451	58	100	male	5	not reported	not taken
100493942	62	147	male	8	not reported	not taken
100499601	15	103	female	4	reported	not taken
100500971	51	126	male	17	not reported	not taken
100502772	35	102	female	7	not reported	not taken
100505261	15	73	female	2	not reported	not taken
100506202	54	77	female	8	not reported	not taken
100507691	48	77	female	16	not reported	not taken
100514434	83	70	male	8	not reported	not taken
100526221	59	111	male	10	not reported	not taken
100526291	67	73	male	12	not reported	not taken
100533251	62	87	female	3	not reported	not taken
100535822	34	117	female	4	not reported	not taken
100546972	54	82	female	6	not reported	not taken
100565012	29	64	female	1	not reported	not taken
100582874	69	48	female	6	not reported	not taken
100592993	18	67	male	11	not reported	not taken
100593013	18	66	male	11	not reported	not taken
100593023	18	67	male	13	not reported	not taken
100605804	50	86	female	9	not reported	not taken
100605922	30	64	female	1	not reported	not taken
100608743	42	80	female	10	not reported	not taken
100612651	20	60	female	3	reported	not taken
100612672	21	105	female	6	not reported	not taken
100626841	51	70	female	4	not reported	not taken
100646123	55	83	female	24	not reported	not taken
100648681	69	107	male	1	not reported	not taken
100674172	41	91	female	8	not reported	not taken
100677441	59	145	male	5	not reported	not taken
100678713	47	66	female	12	not reported	not taken
100691281	16	49	female	8	not reported	not taken
100693192	47	60	female	6	not reported	not taken
100702263	58	99	female	8	not reported	not taken
100721791	24	82	female	7	not reported	not taken
100722001	67	82	female	1	not reported	not taken
100727592	58	129	male	11	not reported	not taken
100736182	48	73	female	3	not reported	not taken
100754921	58	58	female	9	not reported	not taken
100772462	85	65	female	5	not reported	not taken
100772922	62	86	female	6	not reported	not taken
100777313	64	86	female	16	not reported	not taken
100779541	17	47	male	2	not reported	not taken
100789171	20	60	female	3	reported	not taken
100791321	17	47	male	2	not reported	not taken
100798412	45	56	female	4	not reported	not taken
100804291	71	73	female	6	not reported	not taken
100806991	17	47	male	2	not reported	not taken
100808791	21	102	female	3	not reported	not taken
100811015	66	55	female	15	not reported	not taken
100811551	71	100	male	2	not reported	not taken
100812041	20	51	female	4	not reported	not taken
100812192	63	114	female	4	not reported	taken
100815303	78	86	female	16	not reported	not taken
100816582	61	74	female	5	not reported	not taken
100831897	72	77	female	8	not reported	not taken
100846753	22	49	female	3	not reported	not taken
100849442	20	60	female	3	reported	not taken
100851911	74	72	female	6	not reported	not taken
100859351	20	60	female	5	reported	not taken
100860661	21	43	female	3	not reported	not taken
100861372	63	50	male	6	not reported	not taken
100863101	38	59	female	1	not reported	not taken
100864573	57	171	male	6	not reported	not taken
100873092	61	113	male	16	not reported	not taken
100885661	52	54	female	4	not reported	not taken
100923551	21	57	male	2	not reported	not taken
100947952	58	63	female	1	not reported	not taken
100960122	33	63	female	9	not reported	not taken
100966221	13	45	male	2	not reported	not taken
100967321	14	63	female	3	not reported	not taken
100982002	66	101	male	9	not reported	not taken
100988211	34	70	female	2	not reported	not taken
100988841	55	105	male	4	not reported	not taken
101012872	58	85	male	6	reported	not taken
101020881	54	76	female	3	not reported	not taken
101023301	21	43	female	3	not reported	not taken
101104782	45	89	female	8	not reported	not taken
101108431	30	92	female	4	not reported	not taken
101110582	58	108	female	7	not reported	not taken
101207021	17	50	female	2	reported	not taken
101284201	43	81	female	4	not reported	not taken
101295171	82	75	male	12	not reported	not taken
101303441	18	68	male	1	not reported	not taken
101361602	16	58	male	2	not reported	not taken
101377641	62	122	female	5	not reported	not taken
101419622	53	74	female	3	not reported	not taken
101422282	54	57	male	4	reported	not taken
101425594	60	150	female	8	not reported	not taken
101427102	57	86	female	12	not reported	not taken
101428081	21	43	female	3	not reported	not taken
101430111	43	81	female	4	not reported	not taken
101431761	61	86	male	1	not reported	not taken
101435223	56	88	female	9	not reported	not taken
101439162	22	78	female	11	not reported	not taken
101455001	21	43	female	3	not reported	not taken
101460961	21	43	female	3	not reported	not taken
101475101	21	43	female	3	not reported	not taken
101491261	21	43	female	3	not reported	not taken
101491931	72	53	female	10	not reported	not taken
101492601	59	51	female	6	not reported	not taken
101499011	43	81	female	4	not reported	not taken
101499371	43	81	female	4	not reported	not taken
101506251	55	106	male	5	not reported	not taken
101518241	40	82	female	2	not reported	not taken
101538182	55	94	female	12	not reported	not taken
101544611	35	73	female	11	reported	not taken
101559822	31	82	male	3	not reported	not taken
101571283	45	77	female	2	not reported	not taken
101572161	59	73	female	11	not reported	not taken
101572392	68	84	female	10	not reported	not taken
101579714	63	58	female	7	not reported	not taken
101584068	42	83	male	10	not reported	not taken
101590601	29	62	male	2	not reported	not taken
101604941	30	53	female	3	not reported	not taken
101613723	52	70	female	5	reported	not taken
101617571	29	62	male	2	not reported	not taken
101626132	54	67	female	4	not reported	not taken
101629282	42	73	female	7	not reported	not taken
101630722	80	80	male	3	not reported	not taken
101640962	73	103	male	9	not reported	not taken
101650192	68	68	female	3	not reported	not taken
101668791	40	82	female	2	not reported	not taken
101668821	32	77	male	1	not reported	not taken
101670772	24	81	female	2	not reported	not taken
101688601	45	82	female	2	not reported	not taken
101700341	40	82	female	2	not reported	not taken
101701991	29	105	male	5	not reported	not taken
101705834	60	59	female	4	not reported	not taken
101708021	31	105	male	5	not reported	not taken
101709101	60	68	female	7	not reported	not taken
101710812	49	91	female	6	not reported	not taken
101715391	29	105	male	5	not reported	not taken
101716521	55	70	female	7	not reported	not taken
101719393	82	59	female	8	not reported	not taken
101721721	40	82	female	2	not reported	not taken
101739621	25	49	female	1	not reported	not taken
101758021	71	100	male	9	not reported	not taken
101758161	77	66	male	12	not reported	not taken
101758742	49	69	female	5	not reported	not taken
101758761	66	77	female	4	not reported	not taken
101773584	48	80	female	3	not reported	not taken
101775032	67	86	female	5	not reported	not taken
101783631	41	98	female	4	not reported	not taken
101792851	17	73	male	4	not reported	not taken
101814092	36	84	female	3	not reported	not taken
101816561	40	82	female	2	not reported	not taken
101837832	31	84	female	3	not reported	not taken
101844041	35	68	female	8	not reported	not taken
101863821	58	150	male	4	not reported	not taken
101889871	47	81	female	5	not reported	not taken
101898401	21	74	female	1	not reported	not taken
101902821	51	92	female	10	reported	not taken
101908811	45	77	female	3	not reported	not taken
101909291	11	84	male	2	reported	not taken
101910441	21	73	female	1	not reported	not taken
101912821	38	105	female	9	not reported	not taken
101913161	62	60	female	1	not reported	not taken
101921584	50	119	male	7	not reported	not taken
101923872	57	75	male	3	not reported	not taken
101933552	51	102	female	6	not reported	not taken
101966161	60	93	female	5	not reported	not taken
101967161	50	88	male	3	not reported	not taken
101968141	35	68	female	9	not reported	not taken
101968452	68	92	male	8	not reported	not taken
101984001	15	54	male	4	not reported	not taken
101997941	11	32	female	3	not reported	not taken
102011092	29	54	female	6	not reported	not taken
102011162	58	104	female	3	not reported	taken
102012891	32	117	female	9	not reported	not taken
102013993	56	68	female	7	not reported	not taken
102026692	16	62	female	6	not reported	not taken
102031081	75	104	male	8	not reported	not taken
102035092	31	58	female	6	not reported	not taken
102037941	65	72	male	5	not reported	not taken
102050221	18	60	male	1	not reported	not taken
102064621	78	61	female	5	not reported	not taken
102068181	67	69	female	5	not reported	not taken
102068581	62	75	male	4	not reported	not taken
102070133	58	84	female	8	not reported	not taken
102101011	50	88	male	3	not reported	not taken
102133501	56	85	male	3	not reported	not taken
102134161	74	75	male	7	not reported	not taken
102141171	67	89	female	1	not reported	not taken
102142751	25	78	female	3	not reported	not taken
102142861	18	60	male	1	not reported	not taken
102146661	23	96	female	1	not reported	not taken
102147861	50	88	male	3	not reported	not taken
102149911	15	48	female	1	not reported	not taken
102150692	67	150	female	6	not reported	not taken
102150932	41	77	female	7	not reported	not taken
102151621	50	88	male	3	not reported	not taken
102165942	25	68	female	4	not reported	not taken
102168521	50	88	male	3	not reported	not taken
102174921	49	63	female	4	not reported	taken
102182672	49	173	male	9	not reported	not taken
102183541	50	88	male	3	not reported	not taken
102185052	21	61	female	9	not reported	not taken
102187931	54	109	male	10	not reported	not taken
102199121	33	48	female	3	not reported	not taken
102206231	22	55	female	1	not reported	not taken
102207452	70	91	male	4	not reported	not taken
102210942	70	91	male	4	reported	not taken
102215341	15	63	female	11	not reported	not taken
102216081	57	117	female	7	not reported	not taken
102234301	68	59	female	4	not reported	not taken
102237941	64	71	male	7	not reported	not taken
102274113	63	100	male	5	not reported	taken
102289602	41	69	female	5	not reported	not taken
102291962	44	123	male	6	not reported	taken
102307841	33	77	female	1	not reported	not taken
102323261	10	29	male	4	not reported	not taken
102354321	54	83	female	3	not reported	taken
102357642	31	69	female	1	not reported	not taken
102363111	54	83	female	2	not reported	not taken
102371211	49	74	female	5	not reported	not taken
102396021	27	141	male	3	not reported	not taken
102412621	40	93	male	2	not reported	not taken
102449052	28	63	male	7	not reported	not taken
102451381	16	59	female	2	not reported	not taken
102452781	70	100	male	8	not reported	not taken
102481671	0	3	female	6	not reported	not taken
102483581	57	64	female	3	not reported	not taken
102499721	14	54	female	1	reported	not taken
102503421	22	52	female	2	not reported	not taken
102503871	27	141	male	3	not reported	not taken
102506451	0	3	female	5	not reported	not taken
102509041	14	62	male	1	reported	not taken
102520611	77	80	male	8	not reported	not taken
102528631	36	54	female	2	not reported	not taken
102537431	33	73	female	5	not reported	not taken
102560251	46	48	female	4	not reported	not taken
102564641	66	73	female	3	not reported	not taken
102579191	32	80	female	2	not reported	not taken
102582601	14	62	male	1	reported	not taken
102603621	62	68	male	7	not reported	not taken
102627652	41	57	female	3	not reported	not taken
102630141	26	91	male	3	reported	not taken
102647521	59	82	male	1	not reported	not taken
102648812	37	66	female	2	not reported	not taken
102673241	16	74	female	1	not reported	not taken
102678932	24	78	female	5	not reported	not taken
102681841	56	83	female	2	not reported	not taken
102712941	58	52	female	2	not reported	not taken
102721921	11	30	male	3	not reported	not taken
102726111	22	75	female	1	reported	not taken
102749351	16	74	female	1	not reported	not taken
102757842	61	105	male	5	not reported	not taken
102763672	30	52	female	4	not reported	not taken
102791094	42	69	female	4	not reported	not taken
102800441	22	83	female	1	not reported	not taken
102804101	48	55	female	1	not reported	not taken
102804531	59	111	male	4	not reported	not taken
102818291	41	88	female	4	not reported	not taken
102830861	38	125	female	3	not reported	not taken
102884171	33	73	female	4	not reported	not taken
102891681	30	45	female	7	not reported	not taken
102891701	35	45	female	7	not reported	not taken
102896081	16	74	female	1	not reported	not taken
102899141	28	115	female	6	not reported	not taken
102902471	59	64	female	1	not reported	not taken
102908611	16	74	female	1	not reported	not taken
102939071	42	69	female	2	not reported	not taken
102939111	16	74	female	1	not reported	not taken
102974421	46	109	male	8	not reported	not taken
102993612	47	48	female	4	not reported	not taken
103010101	47	93	male	5	not reported	not taken
103010931	42	69	female	2	not reported	not taken
103018052	33	74	female	1	not reported	not taken
103023454	49	60	female	4	not reported	not taken
103026021	41	88	female	4	not reported	not taken
103027271	42	69	female	1	not reported	not taken
103028571	42	69	female	2	not reported	not taken
103047661	63	68	male	2	not reported	not taken
103047781	54	97	female	2	reported	not taken
103049311	31	70	female	1	not reported	not taken
103057862	49	84	male	7	not reported	not taken
103069643	29	110	female	6	not reported	not taken
103081031	28	49	female	5	not reported	not taken
103082312	55	63	female	2	not reported	not taken
103095661	29	110	female	7	not reported	not taken
103095671	29	110	female	6	not reported	not taken
103104201	43	77	female	2	not reported	not taken
103109031	20	61	female	2	not reported	not taken
103110102	62	109	male	4	not reported	not taken
103127432	11	32	male	4	not reported	not taken
103138361	42	69	female	2	not reported	not taken
103150011	39	73	female	3	not reported	not taken
103324271	22	75	male	3	not reported	not taken
103324391	41	91	female	3	not reported	not taken
103327071	29	87	female	4	not reported	not taken
103334151	22	62	female	5	reported	not taken
103348261	29	110	female	6	reported	not taken
103351801	37	72	male	3	not reported	not taken
103381581	29	110	female	7	reported	not taken
103408161	29	110	female	7	reported	not taken
103428171	34	63	female	2	not reported	not taken
103474511	14	33	male	7	not reported	not taken
103474582	59	67	female	4	not reported	not taken
103508931	58	85	male	4	not reported	not taken
103519971	60	136	female	4	not reported	not taken
103540883	54	61	female	3	not reported	not taken
103543311	26	78	male	5	reported	taken
103546241	27	107	female	1	not reported	not taken
103553911	68	77	male	6	not reported	not taken
103555371	76	114	male	4	not reported	not taken
103556951	44	81	male	5	not reported	not taken
103585491	34	50	female	1	not reported	not taken
103602861	43	151	male	4	not reported	not taken
103616951	38	60	female	3	not reported	not taken
103645102	44	93	female	6	reported	not taken
103645401	38	60	female	3	not reported	not taken
103654216	59	88	female	3	not reported	not taken
103657081	43	76	female	6	not reported	not taken
103658351	56	76	female	15	reported	not taken
103658872	42	78	female	3	not reported	not taken
103665231	51	89	female	5	not reported	not taken
103693471	19	70	male	2	not reported	not taken
103701761	52	82	female	1	not reported	not taken
103703021	43	79	female	4	not reported	not taken
103710671	22	39	male	3	not reported	not taken
103716461	38	60	female	3	not reported	not taken
103738201	83	107	male	4	not reported	not taken
103773871	38	60	female	3	not reported	not taken
103776452	52	80	female	3	not reported	not taken
103778061	43	103	male	3	reported	not taken
103785161	64	104	female	1	not reported	not taken
103786452	54	117	female	4	not reported	not taken
103789041	56	100	male	2	not reported	not taken
103812831	38	60	female	3	not reported	not taken
103824421	27	66	female	2	not reported	not taken
103832512	51	82	female	1	not reported	not taken
103843111	54	59	female	4	not reported	not taken
103843554	13	53	male	3	not reported	not taken
103852441	72	67	female	1	not reported	not taken
103865361	9	28	male	2	not reported	not taken
103870921	46	79	male	1	not reported	not taken
103876592	24	79	female	3	not reported	not taken
103896391	49	100	female	5	not reported	not taken
103904943	55	59	female	10	reported	not taken
103929132	36	102	male	7	not reported	not taken
103936681	0	3	female	7	not reported	not taken
103945101	20	127	male	3	not reported	not taken
103950541	52	82	female	1	not reported	not taken
103951231	43	103	male	3	reported	not taken
103969991	25	125	female	1	not reported	not taken
103971682	31	88	female	3	not reported	not taken
103983501	8	29	male	2	not reported	not taken
103995401	53	66	female	1	not reported	not taken
104018211	43	103	male	3	reported	not taken
104021891	28	245	male	2	not reported	not taken
104022882	52	111	female	3	not reported	not taken
104024691	17	91	male	1	reported	not taken
104032051	32	68	female	6	not reported	not taken
104035191	43	103	male	3	reported	not taken
104042931	62	61	female	13	reported	not taken
104072781	32	109	male	4	not reported	not taken
104084241	46	45	female	3	not reported	not taken
104086451	43	103	male	3	reported	not taken
104086831	53	54	female	1	not reported	not taken
104106111	39	109	male	4	not reported	not taken
104106141	37	109	male	4	not reported	not taken
104112552	57	91	female	3	not reported	not taken
104119491	0	4	male	4	not reported	not taken
104138822	54	59	female	10	reported	not taken
104142841	58	59	female	2	not reported	not taken
104147072	39	100	male	7	not reported	not taken
104157802	23	59	female	3	not reported	not taken
104190701	24	105	female	4	not reported	not taken
104200474	17	54	female	5	not reported	not taken
104207131	29	54	female	6	not reported	not taken
104210762	46	75	female	2	not reported	not taken
104211801	0	4	male	3	not reported	not taken
104218001	46	45	female	3	not reported	not taken
104222731	46	45	female	3	not reported	not taken
104251051	55	91	female	1	not reported	not taken
104262761	51	102	female	3	not reported	not taken
104271552	52	91	female	3	not reported	not taken
104283191	46	63	female	2	not reported	not taken
104314081	29	50	female	6	not reported	not taken
104324041	46	45	female	3	not reported	not taken
104346221	52	52	female	4	not reported	not taken
104362604	17	110	male	4	not reported	not taken
104371411	50	82	female	4	not reported	not taken
104378102	61	109	female	2	not reported	not taken
104379321	28	70	male	2	not reported	not taken
104389521	10	20	female	3	not reported	not taken
104389981	37	97	male	4	not reported	not taken
104390041	52	54	female	3	not reported	not taken
104391541	60	87	male	2	not reported	not taken
104392401	60	88	male	2	not reported	not taken
104392701	45	91	female	2	reported	not taken
104395201	51	77	male	3	not reported	not taken
104395581	51	61	female	2	not reported	not taken
104397381	51	154	female	3	not reported	not taken
104398831	53	151	female	2	not reported	not taken
104399132	15	53	female	3	not reported	not taken
104401502	28	82	male	7	not reported	not taken
104414711	38	57	female	1	not reported	not taken
104453252	23	91	female	3	not reported	not taken
104495191	25	90	female	3	not reported	not taken
104500801	19	94	female	3	not reported	not taken
104542471	18	128	female	2	not reported	not taken
104594191	40	93	female	2	not reported	not taken
104601612	34	61	female	4	not reported	not taken
104624401	20	67	female	2	not reported	not taken
104698821	29	57	female	1	not reported	not taken
104704451	36	98	female	1	not reported	not taken
104704521	26	68	female	2	not reported	not taken
104724102	31	85	female	5	not reported	not taken
104753161	51	73	female	1	not reported	not taken
104780921	56	86	female	1	not reported	not taken
104802451	29	93	female	2	not reported	not taken
104805142	32	85	female	2	not reported	not taken
104809382	29	67	female	4	not reported	not taken
104811671	51	92	male	5	not reported	not taken
104833231	8	29	male	2	not reported	not taken
104841761	39	121	male	1	not reported	not taken
104861881	51	92	male	5	not reported	not taken
104866561	36	52	female	1	not reported	not taken
104869481	21	57	female	3	not reported	not taken
104886861	31	54	female	2	not reported	not taken
104942181	51	92	male	5	not reported	not taken
104952191	51	92	male	5	not reported	not taken
104987781	39	121	male	1	not reported	not taken
105011151	51	92	male	5	not reported	not taken
105046021	5	14	male	2	not reported	not taken
105066471	30	116	female	4	not reported	not taken
105067271	32	93	female	3	not reported	not taken
105072091	48	77	female	1	not reported	not taken
105072331	8	28	male	2	not reported	not taken
105075691	57	120	male	16	reported	not taken
105079281	58	91	male	4	not reported	not taken
105107721	37	100	male	5	not reported	not taken
105111701	28	47	female	2	not reported	not taken
105137661	33	70	female	2	not reported	not taken
105155801	8	29	male	2	not reported	not taken
105156921	20	113	male	2	not reported	not taken
105168332	21	202	female	6	not reported	not taken
105185621	17	57	male	1	reported	not taken
105189201	28	80	female	2	not reported	not taken
105204431	29	76	female	1	not reported	not taken
105221901	8	29	male	2	not reported	not taken
105229171	8	29	male	2	not reported	not taken
105284261	19	75	female	2	not reported	not taken
105284401	60	91	female	1	reported	not taken
105285801	36	91	female	1	not reported	not taken
105304581	48	64	female	1	not reported	not taken
105305221	24	73	male	1	not reported	not taken
105307551	33	73	female	1	not reported	not taken
105377981	41	85	male	2	not reported	not taken
105414881	35	78	female	1	not reported	not taken
105430991	33	57	female	2	not reported	not taken
105463282	22	59	female	3	not reported	not taken
105466231	33	61	female	3	not reported	not taken
105479411	49	80	male	1	reported	not taken
105511902	23	91	male	4	not reported	not taken
105517276	47	89	male	2	not reported	not taken
105526602	23	64	female	2	not reported	not taken
105541461	33	81	female	1	not reported	not taken
105572641	45	79	female	1	not reported	not taken
105643241	26	95	male	2	not reported	not taken
105690731	12	49	female	1	reported	not taken
105722993	23	68	male	6	reported	not taken
105729341	18	61	female	1	not reported	not taken
105742301	43	113	female	3	not reported	not taken
105822271	35	91	female	2	not reported	not taken
105841881	22	90	female	2	not reported	not taken
105842441	21	61	male	1	not reported	not taken
105877032	14	78	female	3	not reported	not taken
105929752	32	68	female	2	not reported	not taken
105931331	23	113	female	3	not reported	not taken
106017622	28	127	male	1	reported	not taken
106091371	15	39	female	1	not reported	not taken
106157171	43	77	female	5	reported	not taken
106163581	15	39	female	1	not reported	not taken
106176441	15	39	female	1	not reported	not taken
106220401	13	46	male	2	not reported	not taken
106223771	27	72	female	1	not reported	not taken
106273371	37	70	female	3	not reported	not taken
106296051	8	34	male	3	not reported	not taken
106313481	21	95	male	4	not reported	not taken
106396021	25	65	female	3	not reported	not taken
106423951	52	87	female	1	not reported	not taken
106424111	43	73	female	1	not reported	not taken
106426691	10	29	male	1	not reported	not taken
106429441	41	68	female	1	not reported	not taken
106431031	24	81	female	2	reported	not taken
106535982	26	51	male	1	not reported	not taken
106548781	19	99	female	1	not reported	not taken
106658611	14	29	female	3	not reported	not taken
106711622	26	51	male	1	not reported	not taken
106724561	47	79	male	1	not reported	not taken
106998391	8	29	male	2	not reported	not taken
106999391	29	110	female	7	reported	not taken
1000607110	81	81	male	12	not reported	not taken

## Sheet: Mirtazapine
Report No.	Age (years)	Weight (kg)	Gender	NCD	SRE	VAR
3867086	69	91	male	5	not reported	not taken
3869493	36	61	male	9	reported	not taken
3870619	42	76	male	6	not reported	not taken
3871695	34	66	male	7	not reported	not taken
3875462	32	62	female	7	not reported	not taken
3886280	9	37	male	4	not reported	not taken
3893077	43	109	female	9	not reported	not taken
3894118	49	84	female	8	not reported	not taken
3900163	38	55	female	4	reported	not taken
3900888	89	64	female	5	not reported	not taken
3902356	54	57	male	3	not reported	not taken
3904227	91	78	male	5	not reported	not taken
3907353	81	50	female	3	not reported	not taken
3908567	34	57	male	4	not reported	not taken
3909855	38	86	male	8	not reported	not taken
3917019	52	43	female	1	not reported	not taken
3923802	68	81	female	5	not reported	not taken
3926446	88	43	female	4	not reported	not taken
3929867	70	69	female	24	not reported	not taken
3933620	91	41	female	7	not reported	not taken
3935325	46	69	male	6	not reported	not taken
3940967	64	53	female	6	not reported	not taken
3942129	46	92	female	8	not reported	not taken
3942291	52	76	female	14	not reported	not taken
3944644	43	78	male	9	not reported	not taken
3944831	74	80	female	16	not reported	not taken
3947194	59	79	female	4	not reported	not taken
3947986	22	89	male	6	not reported	not taken
3948704	42	56	female	4	not reported	not taken
3949128	68	77	female	10	not reported	not taken
3954468	80	60	male	9	not reported	not taken
3955349	80	81	female	8	not reported	not taken
3962299	32	77	male	1	not reported	not taken
3964881	38	70	female	2	not reported	not taken
3970902	56	78	male	6	not reported	not taken
3975545	22	80	male	1	not reported	not taken
3976127	47	46	female	2	not reported	not taken
3978868	58	27	female	4	not reported	not taken
3980122	39	68	male	2	not reported	not taken
3980624	42	77	male	8	not reported	not taken
3980626	36	59	female	5	not reported	not taken
3981419	26	75	male	4	reported	not taken
3983907	69	67	female	9	not reported	not taken
3987067	44	57	female	5	not reported	not taken
3987097	38	66	female	3	not reported	not taken
3987988	48	84	male	4	not reported	not taken
3988440	44	57	female	5	not reported	not taken
3993091	44	57	female	6	not reported	not taken
3994429	50	98	female	8	not reported	not taken
3995631	62	77	female	2	reported	not taken
4002711	76	66	male	10	not reported	not taken
4003337	85	70	female	1	not reported	not taken
4004206	86	60	male	5	not reported	not taken
4004715	75	74	female	6	not reported	not taken
4010316	49	75	female	5	not reported	not taken
4010488	43	103	female	8	not reported	not taken
4012406	47	68	female	3	not reported	not taken
4012756	41	57	male	6	not reported	not taken
4013685	84	64	female	6	not reported	not taken
4014547	26	79	female	7	not reported	not taken
4017023	54	68	male	13	not reported	not taken
4021161	61	43	female	3	not reported	not taken
4022274	42	110	male	6	not reported	not taken
4026093	75	57	female	3	not reported	not taken
4027300	53	68	male	6	not reported	not taken
4028890	70	100	male	2	not reported	not taken
4031836	45	80	male	5	reported	not taken
4033805	74	54	female	1	not reported	not taken
4038108	40	59	female	7	not reported	not taken
4038514	58	84	female	3	not reported	not taken
4039411	31	74	male	7	not reported	not taken
4044374	54	70	female	6	not reported	not taken
4046195	37	55	female	6	not reported	not taken
4051672	7	20	female	2	not reported	not taken
4052333	13	85	male	2	not reported	not taken
4058921	80	68	male	4	not reported	not taken
4059475	45	79	male	6	reported	not taken
4063418	42	69	female	4	not reported	not taken
4065489	42	90	male	6	not reported	not taken
4076518	59	75	female	3	not reported	not taken
4079802	25	59	female	3	not reported	not taken
4083151	37	97	female	6	not reported	not taken
4084244	9	29	male	3	not reported	not taken
4084271	15	64	female	2	not reported	not taken
4084974	67	52	male	1	not reported	not taken
4088091	32	75	female	4	not reported	not taken
4090222	31	61	female	2	not reported	not taken
4096112	52	66	female	4	not reported	not taken
4098987	64	79	male	2	not reported	not taken
4100228	54	75	male	1	not reported	not taken
4101695	23	68	female	2	not reported	not taken
4104550	46	55	female	7	not reported	not taken
4105486	56	66	female	6	not reported	not taken
4108130	59	68	female	3	not reported	not taken
4119419	85	72	male	1	not reported	not taken
4119655	40	79	male	1	not reported	not taken
4121118	46	98	male	4	not reported	not taken
4124756	57	70	male	5	not reported	not taken
4126430	53	79	male	4	not reported	not taken
4131120	48	89	female	5	not reported	not taken
4134691	67	50	female	1	not reported	not taken
4142998	41	59	female	2	not reported	not taken
4146197	35	100	male	5	not reported	not taken
4151195	65	70	male	1	not reported	not taken
4155430	32	71	female	2	not reported	not taken
4158770	35	61	male	2	not reported	not taken
4159207	75	57	female	1	not reported	not taken
4162802	7	20	female	3	not reported	not taken
4172638	33	48	female	4	not reported	not taken
4175092	53	52	female	4	not reported	not taken
4179728	42	91	male	2	not reported	not taken
4184734	34	48	female	4	not reported	not taken
4214819	30	60	female	2	not reported	not taken
4241756	16	55	female	3	not reported	not taken
4242731	54	80	male	1	not reported	not taken
4251144	48	68	male	2	not reported	not taken
4258141	78	80	female	3	reported	not taken
4258966	44	68	male	1	not reported	not taken
4259280	43	54	female	5	reported	not taken
4270412	27	75	male	5	not reported	not taken
4280253	30	88	male	4	not reported	not taken
4288741	50	65	male	3	reported	not taken
4294851	33	75	male	3	not reported	not taken
4300319	29	85	male	3	not reported	not taken
4303701	29	85	male	3	not reported	not taken
4319112	14	38	female	1	reported	not taken
4324668	50	106	male	2	not reported	not taken
4345259	58	88	male	1	not reported	not taken
4391252	43	84	male	5	reported	not taken
4392948	60	70	female	7	reported	not taken
4448286	27	73	male	6	reported	not taken
4548598	61	45	female	1	reported	not taken
4549521	30	60	male	2	reported	not taken
4588497	6	54	male	5	not reported	not taken
4592339	42	51	male	2	not reported	not taken
4616227	42	51	male	2	reported	not taken
4622618	23	60	male	2	not reported	not taken
4657453	23	68	male	2	not reported	not taken
4660309	76	55	female	8	reported	not taken
4662090	15	34	male	2	reported	not taken
4704840	68	60	female	5	reported	not taken
4711164	38	120	female	4	reported	not taken
4788353	49	55	female	1	reported	not taken
4809043	33	86	male	2	not reported	not taken
4840452	52	95	male	1	reported	not taken
4873735	73	65	female	3	reported	not taken
4909028	9	28	female	3	reported	not taken
4916709	34	76	male	3	reported	not taken
4983208	67	50	female	2	reported	not taken
5008443	16	72	male	3	reported	not taken
5033706	67	50	female	2	reported	not taken
5115085	52	96	female	4	reported	not taken
5119551	36	74	female	6	reported	not taken
5229992	35	49	female	7	reported	not taken
5237170	71	68	female	10	reported	not taken
5252157	86	39	female	5	reported	not taken
5268235	86	39	female	5	reported	not taken
5268634	78	73	male	1	reported	not taken
5277059	14	73	male	2	reported	not taken
5427592	69	60	female	2	reported	not taken
5449546	59	96	female	4	reported	not taken
5510161	64	78	male	5	reported	not taken
5528434	68	80	female	3	reported	not taken
5650478	47	64	male	12	reported	taken
5656037	58	101	female	4	reported	taken
5728032	65	61	male	2	reported	not taken
5763482	51	103	male	2	reported	not taken
5811978	19	65	female	3	reported	not taken
5939642	59	66	female	3	reported	not taken
5942589	50	96	male	5	reported	not taken
6055427	76	60	female	4	reported	not taken
6121309	49	74	female	1	reported	not taken
6129940	49	48	female	1	reported	not taken
6161178	30	77	female	27	reported	not taken
6264933	52	73	male	2	reported	not taken
6268536	17	54	female	1	reported	not taken
6272519	50	84	female	6	reported	taken
6286742	23	63	female	4	reported	not taken
6293383	14	58	female	4	reported	not taken
6331767	44	78	female	20	reported	not taken
6372489	22	68	male	3	reported	not taken
6372975	80	59	female	8	reported	not taken
6380602	15	52	male	4	reported	not taken
6382715	35	66	male	2	reported	not taken
6395101	36	66	male	2	reported	not taken
6402616	78	47	female	1	reported	not taken
6448183	42	82	male	3	reported	not taken
6491953	41	84	male	5	reported	not taken
6547316	49	93	male	6	reported	not taken
6607279	47	74	female	5	reported	not taken
6643199	52	45	female	3	reported	not taken
6710359	43	70	female	3	reported	not taken
6732634	74	59	male	6	reported	not taken
6781949	62	109	male	1	reported	not taken
6810504	54	70	female	4	reported	taken
6846600	54	58	female	3	reported	taken
6852099	42	98	male	5	reported	taken
6854507	58	100	female	3	reported	taken
6859823	25	86	male	2	reported	not taken
6863845	39	73	male	3	reported	taken
6864658	46	70	male	2	reported	taken
6904912	49	77	female	4	reported	not taken
6954790	42	79	female	7	reported	not taken
7006461	14	58	female	4	reported	not taken
7052350	36	82	female	3	reported	not taken
7052808	39	90	male	3	reported	not taken
7122782	40	71	male	3	reported	taken
7135117	59	48	female	8	reported	not taken
7179170	63	77	male	1	reported	not taken
7237088	25	64	female	6	reported	not taken
7279253	64	88	male	13	reported	taken
7290950	17	55	male	3	reported	not taken
7570325	77	75	male	2	reported	not taken
7583120	77	75	male	2	reported	not taken
7602574	42	66	female	5	reported	not taken
7649934	45	68	male	9	reported	not taken
7679643	47	79	male	3	reported	not taken
7741962	60	55	female	7	reported	not taken
7753132	22	52	female	4	reported	not taken
7782774	46	75	female	1	reported	not taken
7904220	63	80	male	3	reported	not taken
7929701	53	68	male	7	reported	taken
7961698	33	105	male	1	reported	not taken
8021247	25	82	male	2	reported	not taken
8078855	52	68	female	6	reported	not taken
8153980	60	70	male	1	reported	not taken
8181211	66	90	male	5	reported	not taken
8237885	21	43	female	4	reported	not taken
8313946	46	84	male	4	reported	not taken
8360184	60	70	male	9	reported	not taken
8502957	73	80	male	10	reported	not taken
8523909	56	56	female	6	reported	not taken
8540197	84	50	female	7	reported	not taken
80635143	63	93	female	7	reported	not taken
82622417	33	82	male	2	reported	not taken
88332632	40	60	female	3	reported	not taken
88440772	35	84	female	6	reported	taken
89229861	29	51	male	2	reported	taken
89770571	32	80	male	1	reported	not taken
89875491	81	80	male	12	reported	not taken
91235041	9	28	male	4	reported	not taken
91534102	37	60	female	5	reported	not taken
91833571	33	72	female	7	reported	not taken
91926572	33	72	female	8	reported	not taken
91967971	33	72	female	8	reported	not taken
92017171	33	72	female	8	reported	not taken

## Sheet: Sertraline
Report No.	Age (years)	Weight (kg)	Gender	NCD	SRE	VAR
3869470	20	70	male	2	not reported	not taken
3869545	33	74	female	2	not reported	not taken
3870615	43	136	female	6	reported	not taken
3876421	25	54	female	2	not reported	not taken
3876713	35	67	male	5	not reported	not taken
3876811	35	60	male	3	not reported	not taken
3877729	32	77	male	5	not reported	not taken
3879137	83	68	male	7	reported	not taken
3879176	22	82	male	1	not reported	not taken
3887977	48	58	female	4	not reported	not taken
3891564	26	94	male	5	not reported	not taken
3893188	25	70	male	8	not reported	not taken
3893687	15	53	female	2	not reported	not taken
3893903	56	100	male	2	not reported	not taken
3894027	16	45	female	3	not reported	not taken
3895710	47	50	female	2	not reported	not taken
3897055	46	59	female	2	not reported	not taken
3897262	29	70	female	4	not reported	not taken
3901322	49	65	female	3	not reported	not taken
3903659	70	85	male	4	not reported	not taken
3904234	28	62	female	1	not reported	not taken
3904435	49	100	male	1	not reported	not taken
3906962	8	37	male	3	not reported	not taken
3908312	36	83	male	3	not reported	not taken
3909180	31	130	female	3	not reported	not taken
3909717	47	75	male	2	reported	not taken
3909908	17	70	male	1	not reported	not taken
3909941	67	80	male	4	not reported	not taken
3910104	14	32	female	3	not reported	not taken
3910570	17	63	female	4	not reported	not taken
3910583	28	77	female	6	not reported	not taken
3912184	20	47	female	1	reported	not taken
3912566	42	65	female	1	not reported	not taken
3913868	47	55	female	2	not reported	not taken
3914552	42	77	female	3	not reported	not taken
3914987	83	93	male	2	not reported	not taken
3915288	45	138	female	4	not reported	not taken
3915891	39	82	female	3	not reported	not taken
3917520	55	158	male	6	not reported	not taken
3917739	33	75	female	4	not reported	not taken
3917922	48	93	male	4	not reported	not taken
3918883	34	84	male	1	not reported	not taken
3920239	46	123	female	3	not reported	not taken
3921576	53	92	male	5	not reported	not taken
3922537	58	88	male	6	not reported	not taken
3924596	34	64	female	2	not reported	not taken
3924624	30	70	female	4	not reported	not taken
3925387	32	102	female	3	not reported	not taken
3925393	23	49	female	2	not reported	not taken
3927448	50	82	female	1	not reported	not taken
3930699	66	82	male	1	not reported	not taken
3931387	30	61	female	2	not reported	not taken
3931389	32	91	female	1	not reported	not taken
3932395	78	168	male	5	not reported	not taken
3933125	34	82	male	1	not reported	not taken
3933919	36	59	female	2	not reported	not taken
3933983	60	56	female	1	not reported	not taken
3934604	50	82	male	2	not reported	not taken
3935636	48	68	female	1	not reported	not taken
3935830	50	82	male	2	not reported	not taken
3936041	66	65	female	3	reported	not taken
3936775	22	52	female	2	reported	not taken
3937852	47	57	female	3	not reported	not taken
3938044	53	73	male	2	not reported	not taken
3938082	51	63	male	6	not reported	not taken
3939270	47	122	male	3	not reported	not taken
3939609	52	79	female	3	not reported	not taken
3942144	32	54	female	3	not reported	not taken
3943279	11	44	female	7	not reported	not taken
3943286	63	68	female	4	reported	not taken
3943509	39	68	female	4	not reported	not taken
3943936	16	158	male	3	not reported	not taken
3943944	0	4	male	1	not reported	not taken
3943948	27	64	male	2	reported	not taken
3944204	25	62	female	2	not reported	not taken
3944219	33	102	female	4	reported	not taken
3945133	35	81	male	6	not reported	not taken
3945298	17	68	male	3	not reported	not taken
3945358	15	57	male	3	not reported	not taken
3945482	48	103	female	2	not reported	not taken
3945790	41	77	male	1	not reported	not taken
3946153	16	120	female	2	reported	not taken
3946520	34	64	female	1	not reported	not taken
3947849	61	105	male	4	not reported	not taken
3948127	18	58	female	2	not reported	not taken
3948438	56	77	male	4	not reported	not taken
3948442	40	56	female	3	not reported	not taken
3948537	75	100	male	3	not reported	not taken
3948569	50	90	male	1	not reported	not taken
3948844	33	86	female	2	reported	not taken
3948846	27	88	male	1	reported	not taken
3949230	53	84	male	4	not reported	not taken
3949259	50	63	female	6	reported	not taken
3949458	25	107	female	1	not reported	not taken
3949679	22	55	female	2	not reported	not taken
3950216	35	70	male	1	not reported	not taken
3950698	41	65	female	1	not reported	not taken
3951425	32	73	male	1	reported	not taken
3951558	25	68	female	4	reported	not taken
3951632	44	95	female	1	not reported	not taken
3951637	40	54	female	1	reported	not taken
3952827	38	63	female	2	not reported	not taken
3952835	48	77	female	1	not reported	not taken
3953016	29	70	female	4	not reported	not taken
3953115	55	79	male	6	not reported	not taken
3953889	53	81	male	4	not reported	not taken
3954225	52	85	male	5	not reported	not taken
3954608	15	64	male	1	not reported	not taken
3954823	57	84	male	14	reported	not taken
3955096	55	86	male	1	not reported	not taken
3955290	20	80	male	4	not reported	not taken
3955813	53	116	male	7	not reported	not taken
3955956	50	82	female	2	not reported	not taken
3956618	24	50	female	1	not reported	not taken
3957096	19	80	female	2	not reported	not taken
3957296	50	61	female	1	not reported	not taken
3957891	40	68	female	1	reported	not taken
3958367	68	77	male	1	reported	not taken
3958447	40	84	female	4	reported	not taken
3959142	50	70	female	2	not reported	not taken
3959333	26	145	male	6	not reported	not taken
3959409	27	58	female	1	not reported	not taken
3959646	38	70	male	4	not reported	not taken
3959710	36	57	female	1	not reported	not taken
3961425	32	50	female	3	not reported	not taken
3962009	27	106	male	5	not reported	not taken
3962096	56	70	female	1	not reported	not taken
3962118	29	70	female	1	not reported	not taken
3962221	41	54	female	1	not reported	not taken
3962223	35	88	male	1	not reported	not taken
3962228	42	75	female	1	reported	not taken
3962292	21	100	female	1	reported	not taken
3962517	32	80	male	5	not reported	not taken
3963891	58	91	female	1	not reported	not taken
3964070	32	118	female	4	reported	not taken
3964419	26	48	female	1	not reported	not taken
3964439	25	95	female	5	not reported	not taken
3964989	44	100	male	1	not reported	not taken
3964990	29	109	female	3	not reported	not taken
3965574	25	54	female	1	not reported	not taken
3965957	57	91	male	1	not reported	not taken
3966393	32	66	female	1	not reported	not taken
3966784	27	54	female	1	reported	not taken
3966797	31	113	male	1	reported	not taken
3968052	51	66	male	1	not reported	not taken
3968183	45	88	male	5	not reported	not taken
3968766	22	54	male	5	not reported	not taken
3969217	25	100	female	1	reported	not taken
3969678	38	59	female	1	not reported	not taken
3969724	38	53	female	1	not reported	not taken
3970099	47	107	female	1	not reported	not taken
3971161	57	70	female	1	not reported	not taken
3971303	49	86	male	1	not reported	not taken
3971804	33	77	male	5	not reported	not taken
3972805	38	59	female	1	not reported	not taken
3973984	32	73	female	1	not reported	not taken
3973986	48	70	male	2	reported	not taken
3973992	48	73	female	1	not reported	not taken
3974064	58	75	male	2	not reported	not taken
3974792	55	100	female	1	not reported	not taken
3974895	35	71	female	1	not reported	not taken
3974923	40	82	female	1	not reported	not taken
3974964	32	61	male	2	not reported	not taken
3975382	33	59	female	1	not reported	not taken
3976072	27	59	female	1	not reported	not taken
3976185	25	75	female	1	not reported	not taken
3976192	31	117	female	1	not reported	not taken
3976719	52	68	male	2	not reported	not taken
3977031	48	107	female	1	not reported	not taken
3977072	17	79	male	2	not reported	not taken
3977461	22	82	male	1	not reported	not taken
3978597	11	59	female	2	not reported	not taken
3979230	25	59	female	1	not reported	not taken
3979249	32	50	female	3	not reported	not taken
3979517	51	106	male	5	not reported	not taken
3980254	79	86	male	4	not reported	not taken
3980708	66	86	male	4	not reported	not taken
3980719	45	88	male	4	not reported	not taken
3980826	41	83	male	6	not reported	not taken
3982063	24	68	male	1	not reported	not taken
3982098	33	64	female	3	not reported	not taken
3983832	52	77	male	1	not reported	not taken
3983881	22	75	male	1	reported	not taken
3984074	14	62	female	6	not reported	not taken
3984887	29	84	female	2	not reported	not taken
3985332	45	74	female	2	not reported	not taken
3985502	48	79	female	1	not reported	not taken
3985608	34	54	female	1	not reported	not taken
3985679	49	61	female	1	not reported	not taken
3985825	27	60	female	1	reported	not taken
3985830	14	64	male	2	not reported	not taken
3986402	43	86	female	2	not reported	not taken
3988805	39	72	male	2	not reported	not taken
3989670	33	58	female	1	not reported	not taken
3989687	80	84	male	1	not reported	not taken
3989792	59	92	male	3	not reported	not taken
3990428	34	44	female	2	not reported	not taken
3990448	63	68	male	1	reported	not taken
3990463	12	45	female	1	not reported	not taken
3990666	29	66	female	2	not reported	not taken
3990818	47	91	male	3	not reported	not taken
3992822	41	78	female	1	not reported	not taken
3992826	73	79	male	1	not reported	not taken
3994412	33	130	female	2	not reported	not taken
3994759	40	95	female	1	not reported	not taken
3994784	40	67	female	1	not reported	not taken
3994895	30	57	female	3	not reported	not taken
3995412	58	98	male	3	not reported	not taken
3995889	33	68	female	1	reported	not taken
3995891	27	59	female	1	not reported	not taken
3995956	37	68	female	1	not reported	not taken
3995993	50	118	male	1	not reported	not taken
3996348	30	91	female	1	not reported	not taken
3996577	33	126	male	15	reported	not taken
3997557	31	55	female	1	reported	not taken
3997713	32	118	female	4	reported	not taken
3998278	69	93	male	3	not reported	not taken
3999456	24	73	male	1	reported	not taken
3999480	40	112	female	1	not reported	not taken
3999599	43	93	female	2	not reported	not taken
4000464	25	104	female	1	not reported	not taken
4000694	55	89	male	4	not reported	not taken
4001247	33	57	male	1	not reported	not taken
4001591	30	86	male	5	not reported	not taken
4002212	29	76	female	1	not reported	not taken
4002326	22	60	female	1	reported	not taken
4003511	33	59	male	1	not reported	not taken
4003561	45	109	female	1	reported	not taken
4003610	34	80	male	1	not reported	not taken
4003612	31	48	female	1	not reported	not taken
4004045	25	60	female	4	not reported	not taken
4004942	48	113	male	2	not reported	not taken
4005409	47	122	male	3	not reported	not taken
4005860	27	59	female	1	not reported	not taken
4006559	38	64	female	2	not reported	not taken
4007088	51	100	male	4	not reported	not taken
4007100	44	79	male	7	reported	not taken
4007450	25	52	female	1	not reported	not taken
4007455	34	68	female	1	not reported	not taken
4007489	44	68	male	2	not reported	not taken
4008006	29	75	female	1	not reported	not taken
4008302	47	66	female	1	not reported	not taken
4008328	49	67	male	5	not reported	not taken
4008394	33	75	female	1	not reported	not taken
4008692	40	70	male	6	not reported	not taken
4008883	17	105	male	3	not reported	not taken
4008953	39	64	female	1	not reported	not taken
4009952	36	76	female	1	not reported	not taken
4009978	23	88	male	1	not reported	not taken
4011299	37	72	male	2	reported	not taken
4011498	31	56	female	1	not reported	not taken
4011504	23	53	female	1	reported	not taken
4011573	54	86	male	1	reported	not taken
4011593	35	79	male	2	reported	not taken
4011615	22	77	female	1	reported	not taken
4012650	27	41	female	1	not reported	not taken
4012683	35	58	female	1	not reported	not taken
4012686	32	68	female	1	not reported	not taken
4013248	40	59	female	1	not reported	not taken
4013309	47	79	male	1	reported	not taken
4013369	45	118	male	3	reported	not taken
4013485	55	86	male	5	not reported	not taken
4013578	30	73	female	1	reported	not taken
4014157	14	66	female	4	not reported	not taken
4014370	29	62	female	3	not reported	not taken
4014992	24	57	female	1	not reported	not taken
4015444	13	59	male	3	not reported	not taken
4017361	34	68	female	2	reported	not taken
4018373	43	91	male	2	not reported	not taken
4018376	45	83	female	1	not reported	not taken
4018439	29	57	female	1	not reported	not taken
4018461	13	63	male	5	not reported	not taken
4018880	28	73	female	1	not reported	not taken
4019002	20	82	female	4	not reported	not taken
4019425	38	99	male	2	not reported	not taken
4019504	24	77	female	1	reported	not taken
4020232	29	95	male	1	not reported	not taken
4020288	33	102	female	1	not reported	not taken
4021718	40	91	female	1	not reported	not taken
4022095	50	59	male	3	not reported	not taken
4022291	34	60	female	1	not reported	not taken
4022292	43	54	female	2	reported	not taken
4022890	47	77	male	1	reported	not taken
4023510	31	59	female	1	not reported	not taken
4025278	40	57	female	2	not reported	not taken
4025749	31	61	female	1	not reported	not taken
4025839	24	72	female	1	not reported	not taken
4026126	25	75	male	1	not reported	not taken
4026129	26	70	female	1	not reported	not taken
4026168	42	104	male	1	not reported	not taken
4026280	52	79	male	1	not reported	not taken
4029142	25	66	male	1	not reported	not taken
4029178	82	73	male	1	not reported	not taken
4029381	36	65	male	3	not reported	not taken
4029763	27	73	female	2	not reported	not taken
4030117	22	95	female	2	not reported	not taken
4030740	39	71	female	1	not reported	not taken
4031441	37	47	female	2	not reported	not taken
4031558	27	75	female	3	not reported	not taken
4031592	31	91	female	2	not reported	not taken
4031960	26	61	female	3	not reported	not taken
4032314	35	70	female	2	not reported	not taken
4032747	48	66	female	1	not reported	not taken
4032758	42	54	female	1	not reported	not taken
4032787	52	57	female	1	reported	not taken
4033234	31	54	female	2	not reported	not taken
4033300	24	82	female	2	not reported	not taken
4033852	28	61	female	1	not reported	not taken
4034070	18	41	female	2	not reported	not taken
4034880	28	57	female	2	not reported	not taken
4035055	28	113	male	1	not reported	not taken
4035125	49	73	female	1	not reported	not taken
4036156	29	62	female	2	not reported	not taken
4036319	30	64	female	2	not reported	not taken
4036334	21	91	female	3	not reported	not taken
4036504	17	105	male	3	not reported	not taken
4036923	37	68	female	1	not reported	not taken
4036978	50	100	male	1	reported	not taken
4039409	28	73	female	1	not reported	not taken
4039449	42	50	female	3	reported	not taken
4039528	25	57	female	1	not reported	not taken
4039988	8	29	male	2	not reported	not taken
4040118	46	91	male	1	not reported	not taken
4040120	19	75	male	1	reported	not taken
4041354	9	75	male	1	not reported	not taken
4041376	35	91	male	1	reported	not taken
4041399	39	75	female	1	not reported	not taken
4041400	32	57	female	1	reported	not taken
4042776	26	82	female	1	not reported	not taken
4043763	30	48	female	1	not reported	not taken
4044270	31	75	female	1	not reported	not taken
4044289	34	73	male	1	not reported	not taken
4044959	34	86	male	2	not reported	not taken
4045846	31	122	male	1	not reported	not taken
4046945	24	66	female	1	not reported	not taken
4047096	39	91	male	5	not reported	not taken
4047287	22	52	female	1	not reported	not taken
4047354	27	64	female	1	not reported	not taken
4047635	26	70	female	1	not reported	not taken
4048064	38	81	male	2	not reported	not taken
4048905	42	84	female	1	reported	not taken
4049260	54	114	male	4	not reported	not taken
4049312	56	141	male	4	not reported	not taken
4049911	46	106	male	3	not reported	not taken
4050095	32	64	female	1	reported	not taken
4050133	34	125	male	1	not reported	not taken
4050312	59	64	male	1	reported	not taken
4050573	26	84	male	1	reported	not taken
4050919	22	73	female	1	not reported	not taken
4052015	25	50	female	1	not reported	not taken
4052086	25	66	female	1	not reported	not taken
4052331	23	57	male	5	reported	not taken
4054630	36	109	male	1	not reported	not taken
4054641	28	132	female	1	not reported	not taken
4055586	24	100	male	1	not reported	not taken
4055629	39	71	male	1	not reported	not taken
4056502	20	68	male	1	reported	not taken
4056605	42	95	male	4	not reported	not taken
4056785	43	113	male	1	not reported	not taken
4056800	22	73	female	1	not reported	not taken
4057502	28	52	female	1	reported	not taken
4057564	24	70	male	1	not reported	not taken
4057573	14	59	male	1	not reported	not taken
4057614	32	109	female	1	reported	not taken
4057663	35	54	female	1	reported	not taken
4058251	25	64	female	1	not reported	not taken
4058998	19	75	female	1	not reported	not taken
4059773	40	70	male	1	not reported	not taken
4059775	22	100	female	1	not reported	not taken
4059846	20	109	female	1	reported	not taken
4059853	24	82	female	1	not reported	not taken
4059935	49	136	male	1	not reported	not taken
4060059	22	79	female	1	not reported	not taken
4060061	40	64	male	1	reported	not taken
4060408	43	97	male	1	not reported	not taken
4061191	47	122	male	1	reported	not taken
4061193	31	57	female	1	reported	not taken
4062349	18	66	male	3	not reported	not taken
4062379	13	73	male	3	not reported	not taken
4062594	51	83	male	4	not reported	not taken
4062669	51	73	male	7	reported	not taken
4062891	31	113	male	1	not reported	not taken
4062893	14	73	male	1	reported	not taken
4065706	33	75	female	1	reported	not taken
4066064	22	62	female	1	not reported	not taken
4066116	42	79	male	1	not reported	not taken
4066189	53	122	male	5	not reported	not taken
4068959	53	75	male	4	not reported	not taken
4069424	76	86	male	2	not reported	not taken
4069955	32	104	male	1	not reported	not taken
4070385	39	71	male	4	not reported	not taken
4074125	19	105	male	1	not reported	not taken
4074128	29	75	male	1	not reported	not taken
4074479	25	100	female	1	not reported	not taken
4074729	36	79	male	1	reported	not taken
4075478	47	71	male	4	reported	not taken
4077327	15	68	male	5	reported	not taken
4078409	25	113	female	1	reported	not taken
4079700	45	76	male	4	not reported	not taken
4080765	52	88	male	1	not reported	not taken
4083649	20	47	female	1	not reported	not taken
4084837	23	73	male	1	not reported	not taken
4086474	21	51	female	1	not reported	not taken
4086782	51	75	female	8	reported	not taken
4087537	12	47	male	2	not reported	not taken
4088409	24	88	male	1	not reported	not taken
4090174	48	95	male	1	not reported	not taken
4091102	16	65	male	3	not reported	not taken
4091323	34	210	female	1	not reported	not taken
4091781	64	91	male	1	not reported	not taken
4092389	24	79	female	1	not reported	not taken
4092929	40	95	male	1	not reported	not taken
4094446	18	68	male	2	not reported	not taken
4094968	45	75	male	1	not reported	not taken
4095126	13	52	male	2	not reported	not taken
4095490	8	45	male	2	not reported	not taken
4095706	41	52	female	2	reported	not taken
4096021	23	54	female	1	reported	not taken
4096222	6	25	male	3	not reported	not taken
4096834	36	69	male	1	not reported	not taken
4096836	20	50	female	1	reported	not taken
4097051	11	32	male	2	not reported	not taken
4097434	17	73	male	2	not reported	not taken
4098323	12	37	male	4	not reported	not taken
4098346	33	55	male	1	not reported	not taken
4098885	10	28	male	4	not reported	not taken
4099003	12	48	male	4	not reported	not taken
4099092	13	30	male	3	not reported	not taken
4100003	14	64	male	2	not reported	not taken
4100013	20	45	female	1	reported	not taken
4102504	45	92	male	2	not reported	not taken
4102974	41	73	male	1	not reported	not taken
4103405	16	122	male	2	not reported	not taken
4105275	27	104	male	2	not reported	not taken
4105711	39	68	male	1	reported	not taken
4105773	52	111	female	1	reported	not taken
4105785	17	76	male	1	not reported	not taken
4106579	16	65	male	2	not reported	not taken
4106635	14	80	male	5	not reported	not taken
4108234	43	116	male	4	not reported	not taken
4108792	40	113	male	2	not reported	not taken
4112709	44	77	male	1	reported	not taken
4113227	48	86	male	1	not reported	not taken
4113935	14	78	female	2	not reported	not taken
4114427	15	50	male	1	reported	not taken
4114432	21	73	female	1	not reported	not taken
4114591	21	68	male	1	not reported	not taken
4114604	16	60	female	1	not reported	not taken
4114609	41	68	female	1	reported	not taken
4117183	17	65	female	3	reported	not taken
4117230	26	86	male	1	not reported	not taken
4118045	31	73	female	1	reported	not taken
4119252	29	77	female	1	reported	not taken
4119259	53	75	male	2	not reported	not taken
4121312	20	102	male	2	not reported	not taken
4121346	44	111	female	1	reported	not taken
4121646	70	95	male	1	not reported	not taken
4122297	35	77	male	1	reported	not taken
4125565	15	102	male	1	not reported	not taken
4126153	52	82	male	1	not reported	not taken
4126366	10	66	female	1	reported	not taken
4127169	23	45	female	1	reported	not taken
4128205	53	57	male	2	not reported	not taken
4129388	50	73	male	2	not reported	not taken
4130812	26	75	male	1	not reported	not taken
4131215	43	104	male	1	not reported	not taken
4131569	10	42	female	2	not reported	not taken
4132766	57	95	female	7	reported	not taken
4134258	17	48	female	1	reported	not taken
4134322	48	77	male	1	not reported	not taken
4135430	70	55	female	3	reported	not taken
4135718	31	91	male	3	not reported	not taken
4138098	24	85	male	2	not reported	not taken
4138104	27	136	male	1	reported	not taken
4138896	32	86	male	1	not reported	not taken
4142899	17	77	male	1	not reported	not taken
4145043	8	24	female	2	not reported	not taken
4145245	35	82	male	1	not reported	not taken
4146410	21	71	female	1	not reported	not taken
4146486	34	107	male	1	not reported	not taken
4147681	18	66	male	1	reported	not taken
4147682	73	73	male	2	not reported	not taken
4148629	70	98	male	2	not reported	not taken
4148633	17	54	female	1	not reported	not taken
4148882	26	70	male	2	not reported	not taken
4149603	33	100	male	2	not reported	not taken
4151923	16	64	male	1	not reported	not taken
4152255	36	122	male	1	reported	not taken
4153239	12	55	male	3	not reported	not taken
4153313	19	68	male	3	not reported	not taken
4153490	13	73	male	2	not reported	not taken
4153509	17	95	male	2	not reported	not taken
4153550	54	92	male	3	not reported	not taken
4154133	12	47	male	3	not reported	not taken
4154437	12	47	male	2	not reported	not taken
4154680	20	68	male	2	not reported	not taken
4155596	10	52	male	2	not reported	not taken
4155696	10	32	male	3	not reported	not taken
4156426	43	107	male	1	not reported	not taken
4157265	38	100	male	3	not reported	not taken
4157962	14	61	male	4	not reported	not taken
4158756	35	84	male	1	not reported	not taken
4159757	22	64	male	1	reported	not taken
4160572	25	75	male	1	not reported	not taken
4160747	69	98	male	1	not reported	not taken
4160768	12	33	male	4	not reported	not taken
4160863	10	28	male	4	not reported	not taken
4161311	7	24	male	2	not reported	not taken
4161552	8	25	female	2	not reported	not taken
4161852	41	91	male	5	not reported	not taken
4161868	7	21	male	3	not reported	not taken
4162157	16	57	male	4	not reported	not taken
4162193	15	64	male	6	not reported	not taken
4162195	14	44	male	3	not reported	not taken
4162196	12	44	male	3	not reported	not taken
4162206	9	25	male	4	not reported	not taken
4162286	10	40	male	3	not reported	not taken
4162692	7	21	male	4	not reported	not taken
4162905	9	31	male	3	not reported	not taken
4163418	11	50	male	3	not reported	not taken
4163844	54	66	male	1	not reported	not taken
4165029	37	100	male	1	not reported	not taken
4165120	15	68	male	5	reported	not taken
4165693	41	154	male	4	not reported	not taken
4166134	11	41	male	1	not reported	not taken
4166147	19	73	male	1	reported	not taken
4166627	32	84	male	2	reported	not taken
4168507	12	30	male	3	not reported	not taken
4170643	12	46	female	1	not reported	not taken
4170775	44	77	male	1	reported	not taken
4174005	28	95	male	1	not reported	not taken
4176664	22	75	male	1	reported	not taken
4177795	21	69	male	1	reported	not taken
4179531	18	91	male	1	not reported	not taken
4180703	31	118	male	1	reported	not taken
4184901	35	65	male	1	reported	not taken
4187882	4	16	female	1	not reported	not taken
4189671	76	64	male	5	reported	not taken
4191716	19	70	female	3	reported	not taken
4193241	39	58	female	1	reported	not taken
4193531	40	95	male	6	reported	not taken
4193947	17	54	female	1	reported	not taken
4194027	9	24	male	3	reported	not taken
4197039	23	70	male	1	reported	not taken
4198104	24	70	male	1	not reported	not taken
4200717	48	57	female	1	reported	not taken
4203443	25	49	female	1	reported	not taken
4203581	33	70	female	1	reported	not taken
4203584	27	54	female	1	reported	not taken
4203626	16	45	female	1	reported	not taken
4207440	59	69	female	5	reported	not taken
4209839	19	73	male	1	not reported	not taken
4210185	27	109	male	1	not reported	not taken
4211304	22	88	male	5	reported	not taken
4221311	16	77	female	1	not reported	not taken
4224164	10	45	female	1	not reported	not taken
4227715	24	79	male	1	not reported	not taken
4228022	35	136	female	3	reported	not taken
4228479	69	50	female	6	reported	not taken
4234919	0	4	male	2	not reported	not taken
4236562	21	68	male	1	reported	not taken
4238061	36	113	male	4	reported	not taken
4238285	43	100	male	4	reported	not taken
4239334	32	78	female	1	reported	not taken
4246157	69	50	female	6	reported	not taken
4247380	14	50	female	1	not reported	not taken
4249394	80	77	male	3	reported	not taken
4251035	38	54	female	2	reported	not taken
4252121	51	45	female	1	reported	not taken
4253619	12	54	female	1	reported	not taken
4254901	27	82	male	1	not reported	not taken
4256023	33	82	female	1	reported	not taken
4258249	17	65	male	3	reported	not taken
4262930	50	66	female	2	reported	not taken
4263197	30	70	female	2	reported	not taken
4263242	14	52	female	1	reported	not taken
4266114	17	47	female	2	reported	not taken
4268905	48	91	female	7	reported	not taken
4273659	20	59	female	1	reported	not taken
4274534	32	100	male	1	not reported	not taken
4274719	34	90	female	19	reported	not taken
4279461	13	64	male	1	not reported	not taken
4283750	39	68	female	1	reported	not taken
4285753	20	75	male	1	not reported	not taken
4285762	14	59	female	1	reported	not taken
4286122	15	68	male	1	reported	not taken
4289121	14	45	female	1	reported	not taken
4289426	44	64	female	1	reported	not taken
4289809	18	71	male	3	reported	not taken
4290907	12	33	female	1	not reported	not taken
4298878	8	50	male	2	not reported	not taken
4299021	11	44	male	1	not reported	not taken
4301266	25	62	female	1	reported	not taken
4302813	48	81	male	2	reported	not taken
4302846	25	84	male	1	not reported	not taken
4302923	44	70	female	1	reported	not taken
4303483	31	95	male	5	reported	not taken
4307567	13	45	male	1	reported	not taken
4314095	15	68	male	1	reported	not taken
4314240	35	104	male	1	reported	not taken
4319490	40	93	male	2	reported	not taken
4320175	25	71	male	1	not reported	not taken
4320419	17	68	female	1	not reported	not taken
4320830	42	84	male	1	reported	not taken
4322324	42	82	male	7	reported	not taken
4322396	22	84	male	1	reported	not taken
4322500	23	68	female	1	reported	not taken
4322501	58	64	male	1	reported	not taken
4323212	55	41	female	1	reported	not taken
4324663	35	75	male	1	reported	not taken
4324667	6	22	male	2	reported	not taken
4324816	20	61	female	1	reported	not taken
4326669	12	35	male	1	reported	not taken
4329001	12	44	male	1	reported	not taken
4329600	37	88	male	4	reported	not taken
4330369	19	70	male	1	not reported	not taken
4333210	40	50	female	1	reported	not taken
4333216	33	122	male	1	not reported	not taken
4336884	14	105	male	2	not reported	not taken
4336924	12	37	male	1	not reported	not taken
4337947	5	19	female	2	not reported	not taken
4338125	24	59	female	1	reported	not taken
4340159	55	100	male	1	reported	not taken
4341595	16	66	male	1	reported	not taken
4346027	54	79	male	1	reported	not taken
4346798	8	39	female	2	not reported	not taken
4349118	13	54	male	1	reported	not taken
4349495	26	109	male	10	reported	not taken
4350004	8	52	female	1	reported	not taken
4354582	21	109	female	1	not reported	not taken
4356346	28	83	male	2	reported	not taken
4357956	71	82	male	1	reported	not taken
4358681	55	81	male	1	reported	not taken
4359602	62	82	female	3	reported	not taken
4359863	31	91	female	3	reported	not taken
4362118	17	79	female	1	reported	not taken
4366387	24	90	female	1	reported	not taken
4367866	27	109	male	1	not reported	not taken
4370911	13	70	female	2	reported	not taken
4370945	40	72	male	1	reported	not taken
4371602	32	95	male	5	reported	not taken
4373781	19	75	male	1	not reported	not taken
4375045	16	62	male	1	not reported	not taken
4377062	18	52	female	2	reported	not taken
4377280	28	93	male	1	not reported	not taken
4382178	32	84	female	1	reported	not taken
4382202	0	5	male	1	not reported	not taken
4383254	47	57	female	1	reported	not taken
4385105	45	95	male	1	reported	not taken
4390805	8	25	male	1	reported	not taken
4390825	20	74	female	2	reported	not taken
4390826	34	3	male	1	reported	not taken
4394788	59	95	female	19	reported	not taken
4399234	41	64	male	5	reported	not taken
4399365	17	75	male	1	not reported	not taken
4399491	17	50	female	2	reported	not taken
4402034	54	136	male	1	reported	not taken
4408234	25	57	female	1	reported	not taken
4409473	47	80	female	1	reported	not taken
4412837	38	100	male	1	reported	not taken
4414476	49	143	male	1	reported	not taken
4414494	40	91	male	3	reported	not taken
4415449	61	64	female	8	reported	not taken
4415561	47	73	female	1	reported	not taken
4415579	14	45	female	1	reported	not taken
4415616	54	64	female	6	reported	not taken
4415749	36	75	female	2	reported	not taken
4421667	61	72	female	12	reported	not taken
4421838	26	109	male	13	reported	not taken
4423204	19	72	male	1	reported	not taken
4425540	14	66	female	1	reported	not taken
4427316	17	68	female	1	not reported	not taken
4427375	26	118	male	1	reported	not taken
4429759	40	50	female	1	reported	not taken
4431211	33	107	male	2	reported	not taken
4431270	15	61	male	1	reported	not taken
4433599	20	68	male	1	reported	not taken
4433884	18	84	male	1	reported	not taken
4440489	15	61	male	1	reported	not taken
4441222	6	21	female	2	not reported	not taken
4442965	14	64	male	1	reported	not taken
4449693	37	141	male	1	reported	not taken
4451285	48	68	female	2	reported	not taken
4451507	39	74	male	7	reported	not taken
4452198	28	68	female	1	reported	not taken
4457422	48	45	female	2	reported	not taken
4459165	28	73	male	1	reported	not taken
4462461	54	85	female	7	reported	not taken
4465747	15	68	male	1	reported	not taken
4465913	45	104	male	1	reported	not taken
4465921	32	79	female	1	reported	not taken
4467781	34	64	male	2	reported	not taken
4471725	48	75	male	3	reported	not taken
4472756	32	59	female	1	reported	not taken
4472761	70	91	male	1	reported	not taken
4476486	55	77	female	1	reported	not taken
4486436	26	92	female	1	reported	not taken
4487778	10	34	male	1	reported	not taken
4487848	14	82	male	1	reported	not taken
4488449	44	86	male	2	reported	not taken
4489072	13	48	female	2	reported	not taken
4492837	73	63	male	1	reported	not taken
4494972	61	77	male	1	reported	not taken
4502915	45	84	male	5	reported	not taken
4504982	65	64	female	7	reported	not taken
4507299	62	107	female	6	reported	not taken
4512897	70	52	female	1	reported	not taken
4514937	55	79	male	1	reported	not taken
4519884	22	54	female	2	reported	not taken
4520417	43	36	male	6	reported	not taken
4521577	44	64	female	1	reported	not taken
4522456	15	74	male	3	reported	not taken
4525963	29	100	female	1	reported	not taken
4527096	55	75	male	3	reported	not taken
4532701	64	70	male	1	reported	not taken
4533582	12	41	female	6	reported	not taken
4539897	39	87	male	4	reported	not taken
4555424	61	82	male	1	reported	not taken
4565365	15	52	female	1	reported	not taken
4570550	28	88	male	2	reported	not taken
4576784	41	84	male	4	reported	not taken
4578509	28	86	male	2	reported	not taken
4578647	27	109	female	1	reported	not taken
4578678	49	68	female	1	reported	not taken
4578705	45	70	female	1	reported	not taken
4578710	22	82	male	1	reported	not taken
4578774	32	68	female	2	reported	not taken
4585767	16	48	male	4	reported	not taken
4586851	16	44	male	1	reported	not taken
4588519	10	57	male	1	reported	not taken
4591048	50	68	male	1	reported	not taken
4591054	28	61	female	1	reported	not taken
4591112	18	73	female	1	reported	not taken
4602673	52	88	female	1	reported	not taken
4609017	10	29	male	2	reported	not taken
4621253	13	54	male	1	reported	not taken
4632741	27	91	male	1	reported	not taken
4636235	63	65	male	1	reported	not taken
4636875	24	75	female	1	reported	not taken
4641129	27	61	female	1	reported	not taken
4641197	9	36	female	3	reported	not taken
4647354	52	77	male	10	reported	not taken
4647373	17	75	male	1	reported	not taken
4672915	16	46	female	6	reported	not taken
4678381	20	68	male	1	reported	not taken
4678468	26	73	female	1	reported	not taken
4682329	40	66	female	3	reported	not taken
4684654	41	115	male	5	reported	not taken
4689878	29	66	female	1	reported	not taken
4694877	43	52	female	2	reported	not taken
4697788	30	102	female	2	reported	not taken
4703779	45	54	female	6	reported	not taken
4706007	47	50	female	7	reported	not taken
4707855	38	57	female	1	reported	not taken
4708303	32	77	male	1	reported	not taken
4712747	14	58	male	6	reported	not taken
4712750	15	59	female	2	reported	not taken
4713012	29	48	female	1	reported	not taken
4713052	77	76	male	9	reported	not taken
4714142	15	61	male	1	reported	not taken
4718294	34	77	female	1	reported	not taken
4727137	39	90	female	8	reported	not taken
4727626	1	75	male	1	reported	not taken
4730386	41	68	female	1	reported	not taken
4731540	52	68	female	12	reported	not taken
4733055	12	58	male	1	reported	not taken
4744990	36	66	female	4	reported	not taken
4745804	43	64	female	1	reported	not taken
4750629	48	60	female	5	reported	not taken
4754285	18	73	female	2	reported	not taken
4754692	30	68	male	16	reported	not taken
4755649	30	83	male	5	reported	not taken
4755954	60	78	male	18	reported	not taken
4758779	11	50	male	1	reported	not taken
4768101	31	58	female	1	reported	not taken
4771878	57	84	male	8	reported	not taken
4774891	16	145	female	4	reported	not taken
4775447	15	45	male	1	reported	not taken
4778327	58	73	male	1	reported	not taken
4780482	59	63	female	4	reported	not taken
4796130	52	67	female	2	reported	not taken
4801819	50	73	female	1	reported	not taken
4804152	33	70	female	2	reported	not taken
4818911	35	73	male	5	reported	not taken
4823321	57	75	male	3	reported	not taken
4823875	67	68	female	3	reported	not taken
4832181	55	105	male	7	reported	not taken
4844726	28	82	female	2	reported	not taken
4845363	37	70	male	6	reported	not taken
4847658	23	52	female	12	reported	not taken
4848303	48	83	female	5	reported	not taken
4852056	43	83	male	8	reported	not taken
4855500	65	100	female	8	reported	not taken
4872091	59	69	male	3	reported	not taken
4879470	40	82	male	6	reported	not taken
4885746	39	95	female	2	reported	not taken
4885883	32	68	male	4	reported	not taken
4895605	47	69	female	11	reported	not taken
4896581	26	82	female	3	reported	not taken
4899307	31	68	male	4	reported	not taken
4916760	18	64	female	1	reported	not taken
4919102	11	64	male	1	reported	not taken
4922712	51	127	male	14	reported	not taken
4930672	36	77	male	6	reported	not taken
4964253	27	82	female	3	reported	not taken
4965865	51	50	female	1	reported	not taken
4968214	39	80	female	9	reported	not taken
4976525	27	74	male	1	reported	not taken
4978269	33	88	female	10	reported	not taken
4990619	54	79	male	10	reported	not taken
4992429	20	73	male	1	reported	not taken
4992445	6	20	male	4	reported	not taken
4994300	25	98	male	10	reported	not taken
5003950	19	98	male	1	reported	not taken
5005172	35	61	female	1	reported	not taken
5016405	7	24	male	1	reported	not taken
5017541	78	79	male	2	reported	not taken
5021378	16	66	female	2	reported	not taken
5026094	23	59	male	1	reported	not taken
5029365	48	59	female	6	reported	not taken
5041747	42	71	female	5	reported	not taken
5067035	39	79	female	10	reported	not taken
5075834	58	99	male	1	reported	not taken
5080347	45	77	female	1	reported	not taken
5082001	31	89	female	4	reported	not taken
5087326	46	118	male	1	reported	not taken
5089051	26	67	female	5	reported	not taken
5097929	35	82	male	1	reported	not taken
5107323	12	44	female	4	reported	not taken
5126743	29	49	female	2	reported	not taken
5130403	48	75	male	2	reported	not taken
5135835	26	128	female	5	reported	not taken
5140458	49	72	female	9	reported	not taken
5140499	53	52	female	1	reported	not taken
5140958	62	113	female	1	reported	not taken
5142840	56	61	female	5	reported	not taken
5144403	57	74	female	3	reported	not taken
5157881	65	70	female	2	reported	not taken
5193640	35	88	male	2	reported	not taken
5225748	17	55	female	1	reported	not taken
5238342	40	76	female	1	reported	not taken
5247970	30	113	female	1	reported	not taken
5280152	33	98	male	1	reported	not taken
5283283	50	84	male	1	reported	not taken
5284867	53	81	male	10	reported	not taken
5291981	21	54	female	1	reported	not taken
5292371	57	74	female	3	reported	not taken
5295919	36	127	female	3	reported	not taken
5302001	32	91	female	2	reported	not taken
5302852	34	86	female	1	reported	not taken
5321326	24	66	male	1	reported	not taken
5350384	54	52	female	1	reported	not taken
5350930	56	78	male	5	reported	not taken
5357944	37	113	female	2	reported	not taken
5363559	38	66	female	1	reported	not taken
5381375	33	44	female	1	reported	not taken
5381470	65	101	male	6	reported	not taken
5381517	51	68	male	4	reported	not taken
5381576	14	64	male	2	reported	not taken
5381685	50	91	male	3	reported	not taken
5389712	35	75	female	2	reported	not taken
5390927	46	74	female	8	reported	not taken
5396901	41	63	male	5	reported	not taken
5411786	47	70	female	5	reported	not taken
5449736	49	76	female	1	reported	not taken
5450811	17	68	female	3	reported	not taken
5452331	40	59	female	1	reported	not taken
5470459	67	68	female	1	reported	not taken
5476782	29	68	female	1	reported	not taken
5483517	43	68	male	9	reported	not taken
5486099	67	68	female	11	reported	taken
5502704	69	68	male	3	reported	not taken
5518051	38	77	female	1	reported	not taken
5552030	52	51	female	6	reported	taken
5565153	24	85	female	1	reported	not taken
5570319	44	98	male	7	reported	taken
5628057	52	72	male	3	reported	not taken
5628754	51	68	male	1	reported	not taken
5642913	15	57	female	5	reported	not taken
5653907	35	54	female	3	reported	not taken
5674789	28	61	female	2	reported	not taken
5680049	49	51	female	1	reported	not taken
5700456	33	50	female	1	reported	not taken
5712795	38	50	female	1	reported	not taken
5732506	8	39	male	3	reported	not taken
5750955	16	91	male	2	reported	not taken
5767228	33	88	female	11	reported	not taken
5788474	46	95	female	1	reported	not taken
5789249	33	80	female	1	reported	not taken
5796708	49	73	male	2	reported	not taken
5809081	48	84	female	1	reported	not taken
5825518	43	66	female	1	reported	not taken
5833220	78	61	male	11	reported	not taken
5866785	28	64	male	1	reported	not taken
5867171	40	63	female	1	reported	not taken
5867216	64	68	female	4	reported	not taken
5876049	53	71	female	1	reported	not taken
5879675	54	55	female	3	reported	not taken
5896238	23	89	male	1	reported	not taken
5910464	62	52	female	1	reported	not taken
5924940	31	59	female	1	reported	not taken
5931952	18	50	female	3	reported	not taken
5935045	27	76	female	5	reported	not taken
5941386	27	134	female	5	reported	not taken
5958199	23	73	female	1	reported	not taken
5962253	58	56	female	5	reported	not taken
5964607	49	77	female	1	reported	not taken
5967551	23	59	female	1	reported	not taken
6000084	64	67	female	1	reported	not taken
6035001	42	69	female	1	reported	not taken
6051396	61	67	male	2	reported	not taken
6071462	61	67	male	3	reported	not taken
6084162	51	98	female	3	reported	taken
6103230	60	61	male	4	reported	taken
6103607	9	34	female	2	reported	not taken
6104911	54	79	female	11	reported	taken
6107162	18	75	male	1	reported	not taken
6129148	14	95	male	3	reported	not taken
6137977	71	77	male	7	reported	not taken
6139890	61	67	male	2	reported	not taken
6142222	55	87	male	25	reported	not taken
6144882	62	54	female	1	reported	not taken
6149270	61	67	male	2	reported	not taken
6163040	37	113	female	15	reported	not taken
6172079	24	118	male	1	reported	not taken
6180568	34	101	female	7	reported	not taken
6184039	48	64	female	7	reported	taken
6190472	17	68	male	3	reported	not taken
6192135	38	54	female	6	reported	taken
6194941	32	59	female	1	reported	not taken
6218730	61	137	female	7	reported	not taken
6219630	50	56	female	10	reported	not taken
6227408	46	54	female	1	reported	not taken
6232880	8	23	male	1	reported	not taken
6238043	51	95	male	2	reported	not taken
6256022	39	50	female	1	reported	not taken
6261747	26	98	female	1	reported	not taken
6268785	36	91	male	1	reported	not taken
6282832	17	34	female	1	reported	not taken
6296416	34	166	female	1	reported	not taken
6303949	16	68	female	3	reported	not taken
6328855	42	53	female	1	reported	not taken
6330574	64	100	female	20	reported	not taken
6341543	59	75	male	3	reported	not taken
6344508	36	73	female	5	reported	not taken
6355819	44	82	male	16	reported	not taken
6356903	35	73	female	5	reported	not taken
6368871	49	98	male	2	reported	taken
6371443	53	66	female	21	reported	not taken
6386389	63	62	male	9	reported	not taken
6433468	14	77	male	1	reported	not taken
6453286	22	100	male	1	reported	not taken
6467258	6	25	male	2	reported	not taken
6469322	28	91	male	4	reported	not taken
6469324	28	91	male	2	reported	not taken
6483493	11	39	male	2	reported	not taken
6495261	39	81	male	3	reported	taken
6495424	8	39	male	2	reported	not taken
6521852	30	73	female	1	reported	not taken
6523072	11	39	male	2	reported	not taken
6550395	61	67	male	2	reported	not taken
6567035	29	64	female	3	reported	not taken
6568188	74	88	male	19	reported	not taken
6572494	83	61	female	8	reported	not taken
6583646	41	84	male	1	reported	not taken
6596434	20	136	male	5	reported	not taken
6600662	14	45	female	2	reported	not taken
6601922	46	81	male	7	reported	not taken
6613059	33	54	female	4	reported	not taken
6622149	55	72	male	7	reported	not taken
6640594	31	68	female	2	reported	not taken
6681721	15	70	male	1	reported	not taken
6687194	32	104	female	5	reported	taken
6699232	38	55	female	1	reported	not taken
6702274	38	60	female	3	reported	not taken
6715098	6	27	male	4	reported	not taken
6719596	60	95	female	6	reported	not taken
6738998	16	67	female	1	reported	not taken
6748786	63	80	male	2	reported	not taken
6760845	32	99	female	5	reported	not taken
6763083	48	92	female	8	reported	taken
6768506	49	64	female	5	reported	taken
6781763	62	109	male	1	reported	not taken
6784712	47	70	female	5	reported	not taken
6813268	55	113	female	7	reported	not taken
6816819	51	88	female	23	reported	not taken
6820776	22	52	female	1	reported	not taken
6820863	46	49	female	1	reported	not taken
6820925	48	77	female	3	reported	not taken
6820931	12	35	female	4	reported	not taken
6820953	52	76	male	9	reported	not taken
6820960	40	86	female	6	reported	not taken
6820995	63	89	male	1	reported	not taken
6821004	46	64	female	2	reported	taken
6821022	14	42	female	4	reported	not taken
6821026	27	105	female	2	reported	not taken
6821147	52	72	male	4	reported	not taken
6821209	30	57	female	1	reported	not taken
6821233	23	45	female	1	reported	not taken
6821646	60	109	male	6	reported	not taken
6825957	48	82	male	1	reported	not taken
6829650	56	77	female	6	reported	taken
6831881	46	52	female	3	reported	not taken
6852579	50	55	female	3	reported	taken
6853634	48	64	female	3	reported	taken
6854305	29	170	male	3	reported	taken
6856472	36	107	male	3	reported	not taken
6856504	52	73	female	1	reported	not taken
6860071	48	110	male	1	reported	not taken
6860128	34	73	male	1	reported	not taken
6864396	65	96	female	9	reported	taken
6864448	29	62	female	3	reported	taken
6867141	55	114	female	7	reported	not taken
6868984	49	105	male	7	reported	taken
6882916	60	109	male	6	reported	not taken
6884064	31	122	female	11	reported	not taken
6903872	67	91	female	2	reported	not taken
6924163	26	64	male	1	reported	not taken
6964005	41	129	male	2	reported	not taken
6993528	27	125	male	3	reported	not taken
6993658	35	100	female	9	reported	not taken
6994188	12	45	male	3	reported	not taken
6998101	49	120	male	11	reported	not taken
6998551	78	47	female	6	reported	not taken
7033419	50	57	female	5	reported	not taken
7040511	11	50	female	1	reported	not taken
7045613	51	68	female	1	reported	not taken
7048446	45	79	male	6	reported	not taken
7067563	56	68	female	6	reported	not taken
7076224	37	78	female	8	reported	not taken
7076548	62	87	female	8	reported	taken
7077003	56	60	female	2	reported	not taken
7092136	50	112	male	36	reported	not taken
7093959	37	68	female	4	reported	not taken
7114137	64	63	female	1	reported	not taken
7124787	58	129	male	1	reported	not taken
7124856	45	97	male	6	reported	not taken
7130437	51	91	male	5	reported	not taken
7151298	36	61	female	1	reported	not taken
7164582	41	122	female	20	reported	not taken
7176648	31	50	female	2	reported	not taken
7177257	52	74	male	4	reported	not taken
7197768	46	65	female	2	reported	not taken
7243834	28	82	female	2	reported	taken
7270595	77	79	male	8	reported	not taken
7290634	23	90	male	2	reported	not taken
7307452	49	55	male	3	reported	not taken
7337166	21	48	female	2	reported	not taken
7345753	56	86	male	2	reported	not taken
7348076	43	104	female	6	reported	taken
7353745	47	104	female	1	reported	not taken
7378657	12	59	female	1	reported	not taken
7389173	27	73	male	1	reported	not taken
7391178	53	86	female	1	reported	not taken
7417859	42	89	female	17	reported	not taken
7428472	34	56	female	3	reported	not taken
7432621	51	110	female	22	reported	taken
7432695	26	57	female	3	reported	not taken
7444992	28	86	male	1	reported	not taken
7460531	39	54	female	1	reported	not taken
7463137	35	47	female	3	reported	not taken
7476681	9	28	male	1	reported	not taken
7483271	39	54	female	1	reported	not taken
7484076	17	109	female	2	reported	not taken
7485464	58	52	female	3	reported	not taken
7490495	13	46	male	1	reported	not taken
7495665	53	64	female	12	reported	not taken
7496377	46	100	male	5	reported	not taken
7510477	46	88	female	2	reported	not taken
7517461	35	73	female	1	reported	not taken
7523651	28	85	male	1	reported	not taken
7525671	23	72	male	4	reported	not taken
7550199	72	53	female	9	reported	taken
7559257	34	77	female	3	reported	not taken
7564088	54	129	male	6	reported	not taken
7565932	16	65	male	2	reported	not taken
7615748	54	133	male	6	reported	not taken
7625927	42	86	female	1	reported	not taken
7631296	40	142	male	6	reported	not taken
7644130	53	80	male	2	reported	not taken
7644332	59	32	female	11	reported	not taken
7650061	34	54	female	1	reported	not taken
7654293	62	70	female	1	reported	not taken
7666309	50	91	female	6	reported	not taken
7669110	16	79	male	2	reported	not taken
7670773	28	91	male	5	reported	not taken
7675486	54	76	female	1	reported	not taken
7679583	65	70	female	1	reported	not taken
7708842	31	122	female	11	reported	not taken
7713915	38	79	female	4	reported	not taken
7745302	54	59	female	3	reported	not taken
7749735	54	70	female	9	reported	not taken
7762467	32	73	male	1	reported	not taken
7770337	35	57	female	2	reported	not taken
7792186	16	107	male	2	reported	not taken
7794966	31	84	male	1	reported	not taken
7810360	67	86	male	11	reported	not taken
7815141	61	86	male	1	reported	not taken
7836926	38	104	female	10	reported	not taken
7853816	46	89	female	1	reported	not taken
7860048	46	89	female	1	reported	not taken
7867913	46	89	female	1	reported	not taken
7876971	46	89	female	1	reported	not taken
7878407	46	89	female	1	reported	not taken
7889896	51	90	male	5	reported	not taken
7901134	41	63	female	1	reported	not taken
7910316	16	73	male	3	reported	not taken
7919075	29	82	female	2	reported	not taken
7940759	61	68	male	2	reported	not taken
7941802	64	99	male	1	reported	not taken
7949736	50	65	female	5	reported	taken
7956974	49	88	female	1	reported	not taken
7980729	35	109	male	4	reported	taken
7986027	19	119	female	9	reported	not taken
8007911	47	118	male	1	reported	not taken
8024161	71	65	male	4	reported	not taken
8035897	56	82	male	2	reported	not taken
8059887	31	20	female	4	reported	not taken
8065763	48	54	female	5	reported	not taken
8103381	48	117	female	6	reported	not taken
8103461	20	108	male	2	reported	not taken
8120005	53	84	male	8	reported	not taken
8184292	48	117	female	6	reported	not taken
8189423	52	68	male	2	reported	not taken
8199199	51	74	male	5	reported	not taken
8232670	55	84	male	11	reported	not taken
8240667	50	55	female	1	reported	not taken
8243676	48	117	female	6	reported	not taken
8245504	43	66	female	5	reported	not taken
8264481	56	54	female	2	reported	taken
8282485	17	90	male	2	reported	not taken
8287910	47	51	female	5	reported	not taken
8289536	46	98	female	3	reported	not taken
8312142	83	62	male	10	reported	not taken
8313735	20	91	male	3	reported	not taken
8315575	20	47	female	3	reported	not taken
8315756	55	58	female	10	reported	not taken
8331021	77	57	female	3	reported	not taken
8340411	45	91	male	1	reported	not taken
8340435	31	54	female	2	reported	not taken
8343861	39	48	female	5	reported	not taken
8363218	81	82	female	8	reported	not taken
8460176	57	74	male	2	reported	not taken
8465673	29	64	female	2	reported	not taken
8472946	49	93	male	10	reported	not taken
8475783	57	74	male	3	reported	not taken
8537552	53	100	female	6	reported	not taken
8547806	57	54	female	6	reported	not taken
8563773	40	112	male	11	reported	not taken
8595154	47	45	female	3	reported	not taken
8599695	59	64	male	6	reported	not taken
8610260	27	102	male	1	reported	not taken
30936912	38	56	female	2	not reported	not taken
71287704	39	162	female	10	reported	not taken
75675277	24	71	female	8	reported	not taken
81496343	60	69	female	10	reported	not taken
82544116	43	80	male	2	reported	not taken
83547453	54	84	female	8	reported	not taken
84581433	13	52	male	3	reported	not taken
85207645	61	91	female	6	reported	not taken
86586292	69	57	female	8	reported	not taken
86684044	28	66	female	8	reported	not taken
87364705	64	74	female	4	reported	not taken
87675302	37	88	female	20	reported	not taken
87995972	74	52	male	2	reported	not taken
88071221	9	48	male	3	reported	not taken
88074831	9	48	male	3	reported	not taken
88189901	7	31	male	2	reported	not taken
88277202	46	150	male	2	reported	not taken
88297061	17	75	male	1	reported	not taken
88315891	15	60	female	5	reported	not taken
88364311	14	50	male	2	reported	not taken
88412423	60	95	male	11	reported	not taken
88456011	34	42	male	2	reported	not taken
88510003	0	57	female	7	reported	not taken
88516591	40	95	male	3	reported	not taken
88525792	21	80	female	5	reported	not taken
88531602	0	86	male	10	reported	not taken
88630262	57	90	female	11	reported	not taken
89003901	53	86	male	10	reported	not taken
89116053	34	52	female	7	reported	not taken
89220872	33	73	female	4	reported	not taken
89454911	45	91	female	6	reported	not taken
89482151	39	105	female	2	reported	not taken
89547745	28	112	male	8	reported	not taken
89737941	48	117	female	6	reported	not taken
90110981	14	59	female	4	reported	not taken
90117231	41	170	female	6	reported	not taken
90246371	54	83	male	4	reported	not taken
90270842	76	61	female	10	reported	not taken
90271341	54	83	male	4	reported	not taken
90303111	54	82	male	4	reported	not taken
90303231	64	69	female	4	reported	taken
90375451	54	83	male	4	reported	not taken
90380511	54	83	male	4	reported	not taken
90395371	54	82	male	4	reported	not taken
90539531	64	82	male	1	reported	not taken
90955621	54	83	male	4	reported	not taken
90961801	29	60	male	3	reported	not taken
90982163	23	55	female	4	reported	not taken
91079692	35	59	female	3	reported	not taken
91146351	54	83	male	4	reported	not taken
91378293	54	98	female	4	reported	not taken
91635232	57	82	female	10	reported	not taken
91880102	23	56	female	3	reported	not taken
92024341	53	66	female	1	reported	not taken
92151823	14	37	female	2	reported	not taken
92205374	50	63	female	7	reported	taken
92333733	9	29	male	1	reported	not taken
92380312	69	94	male	8	reported	not taken
92448687	38	51	male	4	reported	not taken
92740961	41	70	male	1	reported	not taken
92781141	18	85	male	1	reported	not taken
92807051	46	110	female	1	reported	not taken
92909221	18	57	female	4	reported	not taken
92929351	53	87	male	5	reported	not taken
92990422	30	120	male	6	reported	not taken
93019781	58	65	female	1	reported	not taken
93025591	41	70	male	2	reported	not taken
93072382	44	68	male	2	reported	not taken
93085185	73	82	female	6	reported	not taken
93161411	58	65	female	1	reported	not taken
93314468	39	61	male	4	reported	not taken
93436103	52	84	female	4	reported	not taken
93463721	34	73	female	2	reported	not taken
93473361	61	75	female	3	reported	not taken
93478421	54	91	male	1	reported	not taken
93483022	48	57	female	1	reported	not taken
93529382	46	108	male	8	reported	not taken
93587411	34	73	female	2	reported	not taken
93617421	34	73	female	2	reported	not taken
93638361	46	111	male	5	reported	not taken
93649802	34	73	female	2	reported	not taken
93651691	46	112	male	5	reported	not taken
93656881	34	73	female	2	reported	not taken
93664321	34	73	female	2	reported	not taken
93720381	34	73	female	2	reported	not taken
93741631	55	81	female	1	reported	not taken
93752271	46	112	male	5	reported	not taken
93758141	46	112	male	5	reported	not taken
93775821	34	73	female	2	reported	not taken
93797352	33	50	female	1	reported	not taken
93806001	24	76	male	9	reported	not taken
93815122	28	80	male	2	reported	not taken
93831721	46	112	male	5	reported	not taken
93877811	46	112	male	5	reported	not taken
93947331	16	49	female	1	reported	not taken
94002901	46	112	male	5	reported	not taken
94072531	9	34	male	1	reported	not taken
94161941	47	109	male	1	reported	not taken
94202931	28	80	male	2	reported	not taken
94348631	28	80	male	2	reported	not taken
94411091	28	80	male	2	reported	not taken
94418531	23	48	female	3	reported	not taken
94457251	75	54	female	8	reported	not taken
94477621	43	117	male	1	reported	not taken
94824782	27	71	male	5	reported	not taken
95002601	33	54	female	2	reported	not taken
95024232	27	71	male	5	reported	not taken
95026682	27	71	male	5	reported	not taken
95043712	27	71	male	5	reported	not taken
95070592	27	71	male	5	reported	not taken
95117461	59	72	female	6	reported	not taken
95576711	41	95	female	1	reported	not taken
96028803	28	98	female	2	reported	not taken
96059882	28	98	female	2	reported	not taken
96086501	41	95	female	1	reported	not taken
96184033	28	98	female	2	reported	not taken
96194251	28	98	female	2	reported	not taken
96247683	28	98	female	2	reported	not taken
96257412	22	55	female	7	reported	not taken
96290295	23	70	male	2	reported	not taken
96311933	28	98	female	2	reported	not taken
96430294	43	59	female	4	reported	not taken
96572141	53	102	male	4	reported	taken
96825542	28	98	female	2	reported	not taken
96948781	57	77	female	7	reported	not taken
96992074	37	68	female	4	reported	not taken
97072851	72	55	female	1	reported	not taken
97199001	58	70	female	3	reported	not taken
97271562	58	86	male	2	reported	not taken
97283632	27	71	male	5	reported	not taken
98293071	30	56	female	3	reported	not taken
98410852	60	55	female	2	reported	not taken
98421701	32	45	female	1	reported	not taken
98471251	72	87	female	7	reported	not taken
98636451	17	98	male	1	reported	not taken
98841621	23	82	female	1	reported	not taken
98869301	28	98	female	2	reported	not taken
98912481	13	43	female	1	reported	not taken
99188791	60	82	female	1	reported	not taken
99250721	14	45	female	1	reported	not taken
99978642	17	84	female	2	reported	not taken
100040182	39	120	female	3	not reported	not taken
100045062	53	66	female	11	not reported	not taken
100048932	58	62	female	5	not reported	not taken
100064291	19	57	female	10	not reported	not taken
100066631	69	45	female	1	not reported	not taken
100066821	52	87	female	1	not reported	not taken
100071801	30	82	female	2	not reported	not taken
100075951	48	100	female	9	not reported	not taken
100085131	60	68	female	2	not reported	not taken
100096212	81	85	male	15	not reported	not taken
100098133	74	77	male	11	not reported	not taken
100111391	41	111	female	13	not reported	not taken
100124282	51	84	male	7	not reported	not taken
100128471	41	70	female	3	not reported	not taken
100130281	56	57	female	4	not reported	not taken
100130861	44	88	female	1	not reported	not taken
100133401	46	100	male	1	not reported	not taken
100138063	55	61	female	8	not reported	not taken
100138332	68	121	female	11	not reported	not taken
100139992	65	106	male	8	not reported	not taken
100142191	79	47	female	7	not reported	not taken
100144211	29	71	female	2	not reported	not taken
100146991	40	129	female	7	not reported	not taken
100147461	48	115	male	4	not reported	not taken
100157781	49	46	female	5	not reported	not taken
100157981	34	77	female	3	not reported	taken
100181132	52	100	female	19	not reported	not taken
100195471	48	74	male	1	not reported	not taken
100196732	61	53	female	3	not reported	not taken
100200431	60	68	female	2	not reported	not taken
100201452	63	78	male	7	not reported	not taken
100203191	17	44	male	16	not reported	not taken
100206361	9	33	female	7	not reported	not taken
100206501	65	134	female	5	not reported	not taken
100208801	76	115	male	14	not reported	not taken
100213441	78	91	female	2	not reported	not taken
100240052	58	57	female	16	not reported	not taken
100245521	39	64	female	2	not reported	not taken
100254391	43	93	female	20	not reported	not taken
100266961	16	43	male	3	not reported	not taken
100274981	44	82	female	9	not reported	not taken
100277552	75	58	female	10	not reported	not taken
100296821	54	72	female	1	not reported	not taken
100308052	35	59	female	2	not reported	not taken
100310662	37	73	female	4	not reported	not taken
100313991	51	57	female	2	not reported	not taken
100314311	48	100	female	9	not reported	not taken
100315461	48	100	female	9	not reported	not taken
100319581	34	64	female	3	not reported	not taken
100325401	57	114	female	2	not reported	not taken
100330321	60	68	female	2	not reported	not taken
100330631	48	100	female	9	not reported	not taken
100333421	60	68	female	2	not reported	not taken
100333481	48	100	female	9	not reported	not taken
100346211	48	100	female	9	not reported	not taken
100352933	33	113	female	5	not reported	not taken
100353901	58	103	female	6	not reported	not taken
100355531	44	53	female	2	not reported	not taken
100360302	65	91	female	4	not reported	not taken
100361892	64	98	male	3	not reported	not taken
100374251	65	91	female	9	not reported	not taken
100379621	57	91	male	2	reported	not taken
100385991	80	82	male	11	not reported	not taken
100410541	43	94	female	3	reported	not taken
100416641	51	57	female	2	not reported	not taken
100420231	65	98	male	2	not reported	not taken
100422361	47	68	male	8	not reported	not taken
100423091	60	125	female	17	not reported	not taken
100425691	49	66	female	6	not reported	not taken
100434671	33	70	male	3	not reported	not taken
100435001	20	86	male	1	not reported	not taken
100435302	32	63	female	7	not reported	not taken
100451692	47	90	male	5	reported	not taken
100453391	66	65	male	15	not reported	not taken
100455411	47	86	male	3	not reported	not taken
100476411	49	79	male	12	not reported	not taken
100476711	62	80	female	3	not reported	not taken
100479252	34	85	female	2	not reported	not taken
100479842	62	80	female	3	not reported	not taken
100484102	57	54	female	5	not reported	not taken
100484441	44	57	female	6	not reported	not taken
100487262	66	57	female	7	not reported	not taken
100488951	50	87	female	18	not reported	not taken
100496104	54	87	female	10	not reported	not taken
100499681	47	49	female	4	not reported	not taken
100500941	36	64	female	1	reported	not taken
100503241	12	34	female	1	not reported	not taken
100504311	36	64	female	1	reported	not taken
100505941	65	95	female	7	not reported	not taken
100506811	67	84	female	8	not reported	not taken
100509702	54	62	female	20	not reported	not taken
100516591	15	71	male	2	not reported	not taken
100523471	53	104	female	6	not reported	not taken
100526161	40	67	female	1	not reported	not taken
100528381	48	74	male	1	not reported	not taken
100529101	47	68	male	7	not reported	not taken
100538941	51	65	male	11	not reported	not taken
100555682	59	92	male	1	not reported	not taken
100557041	32	77	female	1	not reported	not taken
100557901	54	68	female	6	not reported	not taken
100559091	51	57	female	2	not reported	not taken
100560471	58	105	female	21	not reported	not taken
100561921	40	67	female	2	not reported	not taken
100563421	40	67	female	2	not reported	not taken
100565021	57	95	male	7	not reported	not taken
100567091	51	57	female	2	not reported	not taken
100569052	19	88	male	4	not reported	not taken
100570571	37	128	female	7	not reported	not taken
100575383	51	110	male	4	not reported	not taken
100577761	21	78	female	6	not reported	not taken
100578721	51	57	female	2	not reported	not taken
100580191	67	82	male	1	not reported	not taken
100580551	57	104	male	7	not reported	not taken
100582071	49	88	male	6	not reported	not taken
100585211	35	88	female	2	not reported	not taken
100590633	57	50	female	2	not reported	not taken
100601891	36	64	female	1	reported	not taken
100603951	23	81	female	2	not reported	not taken
100604441	20	64	male	3	reported	not taken
100616141	40	67	female	2	not reported	not taken
100625363	59	122	female	20	not reported	not taken
100634232	42	62	female	1	not reported	not taken
100642492	61	41	female	8	not reported	not taken
100646611	89	54	male	1	not reported	not taken
100650101	49	92	female	2	not reported	not taken
100651501	36	64	female	1	reported	not taken
100651531	40	67	female	2	not reported	not taken
100657961	58	86	female	1	not reported	not taken
100664612	17	73	female	2	not reported	not taken
100667313	56	106	male	19	not reported	not taken
100670741	36	64	female	1	reported	not taken
100674861	16	57	female	3	not reported	not taken
100675262	37	84	female	7	not reported	not taken
100678541	50	88	male	9	not reported	not taken
100680401	41	74	female	6	not reported	not taken
100681882	59	79	male	16	not reported	not taken
100683671	37	66	female	4	not reported	not taken
100683932	39	150	female	1	not reported	not taken
100687471	8	109	male	3	not reported	not taken
100688652	77	104	male	10	not reported	not taken
100691321	40	67	female	2	not reported	not taken
100700061	49	93	female	2	not reported	not taken
100711171	36	64	female	1	reported	not taken
100716341	36	64	female	1	reported	not taken
100725522	61	88	female	7	not reported	not taken
100727021	44	94	female	2	not reported	not taken
100730621	40	67	female	2	not reported	not taken
100741841	46	54	female	3	not reported	not taken
100744021	64	84	male	5	not reported	not taken
100751083	67	70	female	8	not reported	not taken
100758752	82	86	male	7	not reported	not taken
100768361	53	63	female	4	not reported	not taken
100769611	31	94	female	2	not reported	not taken
100770111	36	64	female	1	reported	not taken
100774131	63	59	male	3	not reported	not taken
100784891	30	60	female	1	not reported	not taken
100784921	34	70	female	2	not reported	not taken
100788122	47	82	female	6	not reported	not taken
100791842	66	83	female	4	not reported	not taken
100792681	55	70	female	1	not reported	not taken
100796482	83	108	male	22	not reported	not taken
100798123	74	64	male	16	not reported	not taken
100801271	49	93	female	2	not reported	not taken
100802072	61	49	female	14	not reported	not taken
100826073	65	93	male	6	not reported	not taken
100833794	34	77	male	9	not reported	not taken
100833891	59	95	female	1	not reported	not taken
100837281	55	113	female	4	not reported	not taken
100841762	16	93	female	2	not reported	not taken
100842662	22	89	male	4	not reported	not taken
100851871	49	92	female	2	not reported	not taken
100856461	59	70	female	5	not reported	not taken
100859142	47	82	female	6	not reported	not taken
100859252	79	72	female	7	not reported	not taken
100861571	23	86	female	3	reported	not taken
100861601	58	97	male	11	not reported	not taken
100862531	69	116	male	9	not reported	not taken
100866432	81	90	female	15	not reported	not taken
100866441	66	64	female	4	not reported	not taken
100869613	62	88	male	14	not reported	not taken
100886451	43	114	male	10	not reported	not taken
100890921	48	68	female	10	not reported	not taken
100893722	53	64	female	3	not reported	not taken
100895331	80	74	male	1	not reported	not taken
100942991	30	60	female	1	reported	not taken
100952862	56	59	female	3	not reported	not taken
100955671	48	68	female	9	not reported	not taken
100960542	40	71	female	4	not reported	not taken
100982961	63	102	male	1	not reported	not taken
100984271	47	82	female	4	not reported	not taken
100984361	29	86	male	1	not reported	not taken
100984681	50	73	female	10	not reported	not taken
100990221	51	64	female	1	not reported	not taken
101004112	62	59	female	1	not reported	not taken
101005941	30	60	female	1	not reported	not taken
101006431	35	82	male	4	not reported	not taken
101011531	52	106	female	3	not reported	not taken
101011982	77	93	male	8	not reported	not taken
101013631	58	45	female	1	not reported	not taken
101014331	30	60	female	1	reported	not taken
101020581	31	98	female	8	not reported	not taken
101024011	0	4	male	2	not reported	not taken
101029211	52	106	female	3	not reported	not taken
101034401	27	84	female	2	not reported	not taken
101035811	30	60	female	1	reported	not taken
101089921	33	61	female	8	not reported	not taken
101090792	61	43	female	5	not reported	not taken
101092301	53	53	female	7	not reported	not taken
101101561	41	90	male	8	not reported	not taken
101105042	30	60	female	1	not reported	not taken
101123251	21	51	female	3	not reported	not taken
101134441	46	73	female	8	not reported	not taken
101209121	50	59	female	4	not reported	not taken
101284481	57	66	female	20	not reported	not taken
101292991	60	136	male	7	not reported	not taken
101311801	48	68	female	5	not reported	not taken
101312391	38	59	female	5	not reported	not taken
101320951	48	78	female	1	not reported	not taken
101325641	32	56	female	9	not reported	not taken
101331581	18	59	male	1	not reported	not taken
101333851	52	106	female	3	not reported	not taken
101334021	67	90	female	1	not reported	not taken
101369851	34	70	female	2	not reported	not taken
101385601	51	54	female	1	not reported	not taken
101419101	54	73	female	2	not reported	not taken
101428072	23	89	male	5	not reported	not taken
101428351	73	71	male	13	not reported	not taken
101429831	52	106	female	3	not reported	not taken
101430303	51	76	female	5	not reported	not taken
101431572	64	60	female	8	not reported	not taken
101436521	37	59	female	6	not reported	not taken
101437282	65	82	female	8	not reported	not taken
101439122	20	61	female	9	not reported	not taken
101440651	70	108	male	16	not reported	not taken
101444311	21	51	female	3	not reported	not taken
101450701	37	87	male	5	not reported	not taken
101456282	42	91	female	8	not reported	not taken
101461121	63	71	female	24	not reported	not taken
101461401	34	75	male	9	not reported	not taken
101468232	79	104	male	12	not reported	not taken
101474741	52	106	female	3	not reported	not taken
101488041	68	95	female	15	not reported	not taken
101489352	61	73	male	7	not reported	not taken
101491671	52	106	female	3	not reported	not taken
101493981	59	59	female	9	not reported	not taken
101496651	64	77	female	1	not reported	not taken
101496811	29	115	female	1	not reported	not taken
101497172	53	55	female	9	not reported	not taken
101499442	42	67	male	2	reported	not taken
101502061	52	106	female	3	not reported	not taken
101510232	50	109	male	3	not reported	not taken
101511793	70	130	female	15	not reported	not taken
101512081	17	46	female	4	not reported	not taken
101521531	81	91	female	4	not reported	not taken
101522261	43	57	female	1	not reported	not taken
101525581	59	45	female	4	not reported	not taken
101526942	22	70	female	5	not reported	not taken
101529811	71	65	female	4	not reported	not taken
101530974	67	110	female	21	not reported	not taken
101534411	0	4	male	1	not reported	not taken
101538031	48	80	male	1	not reported	not taken
101538071	20	78	male	1	not reported	not taken
101540051	41	65	female	6	not reported	not taken
101542301	37	59	female	6	not reported	not taken
101544741	34	55	female	3	not reported	not taken
101545351	51	88	female	4	not reported	not taken
101555963	56	106	male	19	not reported	not taken
101556771	66	68	female	7	not reported	not taken
101567361	16	59	female	2	reported	not taken
101574791	21	51	female	3	not reported	not taken
101578511	56	61	female	3	not reported	not taken
101595242	51	56	female	1	not reported	not taken
101597412	76	65	male	7	reported	not taken
101597561	50	56	female	1	not reported	not taken
101598361	62	71	female	27	not reported	not taken
101609981	42	56	female	1	not reported	not taken
101630571	76	44	female	6	not reported	not taken
101631511	49	74	male	4	reported	not taken
101636121	35	91	female	4	not reported	not taken
101638671	27	54	female	5	not reported	not taken
101648121	66	104	male	7	not reported	not taken
101654671	60	113	female	9	not reported	not taken
101666971	20	78	male	1	not reported	not taken
101667821	60	82	male	13	not reported	not taken
101669651	71	68	female	1	not reported	not taken
101670071	19	64	female	2	not reported	not taken
101672082	64	50	female	2	not reported	not taken
101673291	43	93	female	2	not reported	not taken
101677001	85	70	female	2	not reported	not taken
101694451	72	68	female	1	not reported	not taken
101717431	60	82	male	12	not reported	not taken
101734551	18	50	female	2	not reported	not taken
101740281	34	68	female	6	not reported	not taken
101741141	79	104	male	15	not reported	not taken
101748291	64	73	male	7	not reported	not taken
101750941	64	81	female	7	not reported	not taken
101751881	40	77	female	1	not reported	not taken
101752101	48	158	female	4	not reported	not taken
101769913	59	80	male	9	not reported	not taken
101771962	39	67	female	9	not reported	not taken
101773442	0	3	male	1	not reported	not taken
101774832	40	67	female	9	not reported	not taken
101783381	18	83	male	4	not reported	not taken
101784971	65	100	female	2	not reported	not taken
101791911	37	104	female	1	not reported	not taken
101801392	50	72	female	4	not reported	not taken
101816061	68	81	male	6	not reported	not taken
101817702	64	95	male	4	not reported	not taken
101833601	64	113	male	1	not reported	not taken
101841081	52	74	female	7	not reported	not taken
101850781	67	66	male	3	not reported	not taken
101853731	17	57	female	1	not reported	not taken
101858501	64	65	female	7	reported	not taken
101868072	52	82	male	3	not reported	not taken
101881621	15	54	female	2	not reported	not taken
101882321	82	40	male	2	not reported	not taken
101895511	54	82	male	4	not reported	taken
101897271	53	122	female	7	not reported	not taken
101902231	19	73	female	2	not reported	not taken
101908721	52	86	male	1	not reported	not taken
101909172	60	61	female	2	not reported	not taken
101909861	79	112	male	10	not reported	not taken
101911653	59	70	female	5	not reported	not taken
101919741	68	81	male	6	not reported	not taken
101928642	53	54	female	4	reported	not taken
101936791	36	127	male	4	not reported	not taken
101949832	50	113	male	5	not reported	taken
101950041	23	84	male	1	not reported	not taken
101951731	30	87	female	2	not reported	not taken
101968131	30	87	female	2	not reported	not taken
101968973	48	79	female	1	not reported	not taken
101970271	26	53	female	3	not reported	not taken
101981851	12	68	male	9	not reported	not taken
101982261	64	84	male	6	not reported	not taken
101991001	10	50	female	2	not reported	not taken
101994551	9	32	male	2	not reported	not taken
101999741	10	41	male	2	not reported	not taken
102000161	68	81	male	6	not reported	not taken
102000511	6	18	female	2	not reported	not taken
102002092	32	58	female	3	not reported	not taken
102013891	53	45	female	5	not reported	not taken
102027181	39	76	male	2	not reported	not taken
102063212	67	71	female	2	not reported	not taken
102067851	11	32	male	2	not reported	not taken
102079211	30	87	female	2	not reported	not taken
102086382	15	82	male	4	not reported	not taken
102086891	61	68	male	8	not reported	not taken
102087241	26	73	female	1	not reported	not taken
102109871	21	70	female	3	not reported	not taken
102109941	32	89	female	2	not reported	not taken
102141191	26	86	female	2	not reported	not taken
102152081	41	98	female	2	not reported	not taken
102160661	30	87	female	2	not reported	not taken
102163531	12	32	male	2	not reported	not taken
102164721	41	124	female	2	not reported	not taken
102168531	0	2	male	3	not reported	not taken
102168561	30	87	female	3	not reported	not taken
102171151	30	87	female	3	not reported	not taken
102178391	30	77	female	2	not reported	not taken
102178411	19	95	female	3	not reported	not taken
102186921	44	95	female	1	not reported	not taken
102186991	37	59	female	1	reported	not taken
102196291	38	67	female	1	not reported	not taken
102202632	32	50	female	2	not reported	not taken
102205501	50	89	female	5	not reported	not taken
102209001	9	22	male	1	not reported	not taken
102220222	27	60	male	5	not reported	not taken
102220681	26	32	female	4	not reported	not taken
102223141	31	56	female	1	not reported	not taken
102229601	41	108	male	8	not reported	not taken
102231061	60	72	male	1	not reported	not taken
102240251	0	2	male	2	not reported	not taken
102243861	63	68	female	1	not reported	not taken
102244931	57	127	male	8	not reported	not taken
102246551	32	59	female	1	not reported	not taken
102267171	32	59	female	1	not reported	not taken
102271801	57	91	male	2	reported	not taken
102276201	30	87	female	2	not reported	not taken
102280951	19	95	female	3	not reported	not taken
102285671	30	87	female	3	not reported	not taken
102313001	19	95	female	3	not reported	not taken
102328861	19	95	female	3	not reported	not taken
102340261	32	59	female	1	not reported	not taken
102342641	38	67	female	1	not reported	not taken
102350911	32	59	female	1	not reported	not taken
102364491	18	74	male	3	not reported	not taken
102390101	19	95	female	3	not reported	not taken
102392121	23	113	male	1	not reported	not taken
102397571	19	95	female	3	not reported	not taken
102406371	32	59	female	1	not reported	not taken
102416051	35	65	female	1	not reported	not taken
102431881	55	121	male	9	not reported	not taken
102433661	32	59	female	1	not reported	not taken
102433971	32	59	female	1	not reported	not taken
102443061	32	59	female	1	not reported	not taken
102443251	49	70	female	2	not reported	not taken
102444371	19	95	female	3	not reported	not taken
102444601	30	77	female	2	not reported	not taken
102445191	36	84	male	6	not reported	not taken
102483201	24	61	female	3	not reported	not taken
102486611	44	78	male	3	not reported	not taken
102521561	32	59	female	1	not reported	not taken
102535401	53	68	female	3	not reported	not taken
102538072	51	98	female	3	not reported	not taken
102538811	43	65	female	1	not reported	not taken
102546291	19	117	male	1	reported	not taken
102548741	65	54	female	1	not reported	not taken
102559781	29	54	male	3	not reported	not taken
102579021	37	78	female	3	not reported	not taken
102579401	17	73	female	3	not reported	not taken
102579872	65	89	male	2	not reported	not taken
102583641	19	117	male	1	reported	not taken
102584361	39	68	female	2	not reported	not taken
102594981	54	89	male	2	not reported	not taken
102632982	19	70	male	4	not reported	not taken
102634341	26	104	male	1	not reported	not taken
102659321	19	73	male	1	reported	not taken
102661671	39	59	female	1	not reported	not taken
102662881	28	73	male	2	not reported	not taken
102673321	51	58	female	1	not reported	not taken
102687641	17	74	male	3	not reported	not taken
102702451	24	61	female	3	not reported	not taken
102730771	26	77	female	1	not reported	not taken
104191671	73	85	male	4	not reported	not taken
604437411	26	77	male	5	reported	not taken
652905214	13	70	male	5	reported	not taken
684793716	77	67	female	7	reported	not taken

## Sheet: Trazodone
Report No.	Age (years)	Weight (kg)	Gender	NCD	SRE	VAR
3872404	80	58	female	5	reported	not taken
3875484	48	113	male	2	not reported	not taken
3876141	21	77	female	4	not reported	not taken
3912146	20	100	male	3	not reported	not taken
3914806	44	68	female	6	not reported	not taken
3927766	58	76	female	5	not reported	not taken
3938469	38	73	female	3	not reported	not taken
3939413	42	107	male	7	not reported	not taken
3941170	50	61	female	6	not reported	not taken
3943979	47	68	female	4	not reported	not taken
3944114	16	112	male	2	not reported	not taken
3944207	39	64	female	2	reported	not taken
3969789	43	72	male	4	not reported	not taken
3974870	47	50	female	6	not reported	not taken
3979855	40	52	female	5	not reported	not taken
3984598	41	75	female	3	not reported	not taken
3986533	33	59	female	4	not reported	not taken
3988708	37	53	female	5	not reported	not taken
3998285	46	81	male	1	reported	not taken
4002857	35	62	female	2	not reported	not taken
4029108	47	57	female	3	not reported	not taken
4046810	52	54	female	4	not reported	not taken
4046841	43	52	female	2	not reported	not taken
4046853	51	63	female	1	not reported	not taken
4052153	44	54	female	2	not reported	not taken
4120960	16	51	female	2	not reported	not taken
4137164	26	106	male	2	not reported	not taken
4238281	56	72	male	8	reported	not taken
4282080	54	118	male	2	reported	not taken
4282120	26	70	male	1	reported	not taken
4309680	79	52	female	5	reported	not taken
4320411	43	82	male	8	reported	not taken
4426621	60	77	female	5	reported	not taken
4439181	44	48	female	4	reported	not taken
4777261	67	127	male	13	reported	not taken
4798094	44	51	female	6	reported	not taken
4803865	58	98	female	11	reported	not taken
4868744	59	90	male	3	reported	not taken
4919888	47	76	male	6	reported	not taken
4937676	56	64	female	6	reported	not taken
5002174	45	70	female	5	reported	not taken
5007111	58	68	female	6	reported	not taken
5029257	45	103	male	2	reported	not taken
5093602	43	112	female	4	reported	not taken
5139312	53	65	male	5	reported	not taken
5298501	49	49	female	1	reported	not taken
5500694	48	68	male	3	reported	not taken
5589436	28	68	female	2	reported	taken
5590890	49	94	female	4	reported	not taken
5600379	56	77	female	2	reported	not taken
5642875	48	66	female	4	reported	not taken
5646450	48	66	female	4	reported	not taken
5878570	36	109	male	6	reported	not taken
5918293	57	81	female	10	reported	not taken
5955695	45	91	female	7	reported	taken
6040065	15	48	female	8	reported	not taken
6196995	57	58	female	4	reported	not taken
6213005	62	88	male	1	reported	not taken
6295253	37	60	female	4	reported	not taken
6429899	19	71	female	1	reported	not taken
6453379	24	102	male	1	reported	not taken
6571855	52	68	female	5	reported	not taken
6620653	46	43	female	7	reported	taken
6671671	42	93	male	2	reported	not taken
6809653	41	56	female	6	reported	not taken
6810416	28	104	male	3	reported	not taken
6867270	41	56	female	5	reported	not taken
6887047	45	56	female	3	reported	taken
6900159	47	54	female	5	reported	taken
6984607	41	53	female	5	reported	not taken
7133465	63	136	male	7	reported	not taken
7244546	42	137	male	12	reported	taken
7395302	48	48	female	2	reported	taken
7523795	53	67	female	5	reported	not taken
8004124	41	59	female	7	reported	not taken
8021252	25	82	male	1	reported	not taken
8062143	38	75	female	3	reported	not taken
8103218	59	64	male	6	reported	not taken
8108691	53	46	female	6	reported	not taken
8159310	57	93	female	6	reported	not taken
8547826	52	54	female	7	reported	not taken
78005514	41	97	female	3	reported	not taken
80369502	41	67	female	2	reported	not taken
86302443	59	127	female	13	reported	not taken
86900564	50	68	female	7	reported	not taken
88955964	26	89	female	6	reported	not taken
91008751	56	61	female	2	reported	not taken
94452232	52	85	female	6	reported	not taken
96644111	54	65	female	13	reported	not taken
98021601	53	49	female	5	reported	not taken
100059933	67	68	female	12	not reported	not taken
100137581	53	57	female	12	not reported	not taken
100164491	61	51	female	15	not reported	not taken
100167381	63	78	female	11	not reported	not taken
100171092	59	67	female	6	not reported	not taken
100209251	52	115	male	12	not reported	not taken
100229862	60	49	female	5	not reported	not taken
100269384	50	62	male	5	not reported	not taken
100271192	56	66	female	6	not reported	not taken
100274501	54	102	female	8	not reported	not taken
100274821	54	102	female	8	not reported	not taken
100295091	68	82	female	8	not reported	not taken
100358181	64	102	male	9	not reported	not taken
100376221	50	100	male	7	not reported	not taken
100398781	53	100	male	5	not reported	not taken
100432271	59	72	female	6	reported	not taken
100435051	52	91	female	5	not reported	not taken
100440132	44	61	female	6	not reported	not taken
100450822	65	88	female	7	not reported	not taken
100455192	80	40	female	4	not reported	not taken
100456282	38	109	female	6	not reported	not taken
100473261	47	98	female	8	not reported	not taken
100514931	60	41	female	4	not reported	not taken
100534701	59	72	female	6	reported	not taken
100573951	59	72	female	7	reported	not taken
100614601	59	72	female	6	reported	not taken
100645101	59	72	female	6	reported	not taken
100648302	52	84	male	8	not reported	not taken
100651601	59	72	female	6	reported	not taken
100652181	48	92	female	7	not reported	not taken
100663901	48	92	female	7	not reported	not taken
100680281	24	80	male	2	not reported	not taken
100697461	35	57	female	2	not reported	not taken
100701141	59	72	female	6	reported	not taken
100713481	54	63	female	3	not reported	not taken
100770771	59	72	female	5	reported	not taken
100795351	32	50	female	1	reported	not taken
100808091	50	111	female	5	not reported	not taken
100825601	52	75	male	3	not reported	not taken
100858742	53	118	male	2	not reported	taken
101427901	66	54	female	8	not reported	not taken
101436112	60	50	female	3	not reported	not taken
101452331	51	68	female	4	not reported	not taken
101461203	58	67	male	8	not reported	not taken
101559491	41	74	female	1	not reported	not taken
101669191	51	56	male	3	not reported	not taken
101674452	53	55	female	7	not reported	not taken
101699561	61	58	female	4	reported	not taken
101703381	25	116	female	8	not reported	not taken
101792231	52	75	female	3	not reported	taken
101811872	67	59	female	6	not reported	not taken
101831181	34	93	female	10	not reported	not taken
102116201	52	70	female	6	not reported	not taken
102116261	52	70	female	6	not reported	not taken
102166372	64	86	male	2	not reported	not taken
102185981	64	86	male	2	not reported	not taken
102218611	43	88	male	1	not reported	not taken
102333431	75	69	female	4	not reported	not taken
102340691	66	92	female	6	not reported	not taken
102395921	68	50	female	5	not reported	not taken
102399343	60	55	female	5	reported	not taken
102453341	58	56	female	5	not reported	not taken
102485721	16	57	female	1	not reported	not taken
102564531	49	48	female	5	not reported	not taken
104667231	44	66	female	3	not reported	not taken
839040910	46	52	female	6	reported	not taken

## Sheet: Venlafaxine
Report No.	Age (years)	Weight (kg)	Gender	NCD	SRE	VAR
3871652	40	109	male	7	not reported	not taken
3871671	28	90	male	6	not reported	not taken
3872440	55	70	female	13	reported	not taken
3873153	48	77	male	5	not reported	not taken
3875494	41	171	female	6	reported	not taken
3879364	64	104	male	4	not reported	not taken
3879380	42	52	female	1	not reported	not taken
3897042	34	108	male	1	reported	not taken
3898667	56	105	male	4	not reported	not taken
3904747	26	93	male	6	reported	not taken
3906385	40	52	female	2	not reported	not taken
3907607	37	66	male	4	not reported	not taken
3910535	26	77	female	2	not reported	not taken
3913665	29	82	male	3	not reported	not taken
3913878	56	72	male	2	not reported	not taken
3914271	20	59	female	4	not reported	not taken
3914329	35	61	female	1	not reported	not taken
3914402	28	118	female	1	not reported	not taken
3917027	27	73	female	1	not reported	not taken
3918777	29	88	male	1	not reported	not taken
3920056	46	57	female	1	not reported	not taken
3924359	45	54	female	6	reported	not taken
3925986	19	73	female	2	not reported	not taken
3927457	43	64	male	1	not reported	not taken
3929671	36	57	female	2	not reported	not taken
3930846	33	109	female	1	not reported	not taken
3931222	23	81	male	1	not reported	not taken
3931231	54	68	male	1	not reported	not taken
3935685	45	100	male	3	not reported	not taken
3939526	33	104	male	2	not reported	not taken
3940387	23	70	female	2	reported	not taken
3942982	15	52	female	4	not reported	not taken
3944949	23	78	male	3	not reported	not taken
3945140	30	50	female	1	not reported	not taken
3945286	37	68	female	2	not reported	not taken
3945750	30	68	female	2	not reported	not taken
3945782	15	52	female	4	not reported	not taken
3948097	33	75	male	2	not reported	not taken
3948576	30	66	female	2	not reported	not taken
3956268	18	57	female	1	not reported	not taken
3956282	49	118	male	1	not reported	not taken
3957739	47	80	female	10	reported	not taken
3957867	39	68	female	1	not reported	not taken
3961648	36	41	female	2	not reported	not taken
3961848	22	100	male	3	not reported	not taken
3966786	57	86	male	1	not reported	not taken
3970452	39	59	female	1	not reported	not taken
3978614	33	69	female	1	not reported	not taken
3982049	34	65	female	2	not reported	not taken
3982428	50	114	male	4	not reported	not taken
3983107	40	52	female	1	not reported	not taken
3985728	28	91	male	1	not reported	not taken
3988139	43	82	male	5	reported	not taken
3989681	38	100	male	1	not reported	not taken
3990455	41	5	female	2	not reported	not taken
3990635	37	65	female	2	not reported	not taken
3991096	30	68	female	1	not reported	not taken
3991704	26	53	female	2	reported	not taken
3996345	46	61	male	1	not reported	not taken
3996346	46	54	female	1	not reported	not taken
3999619	31	59	female	1	not reported	not taken
3999725	28	59	female	1	not reported	not taken
4000538	25	31	female	3	not reported	not taken
4000990	33	94	male	3	not reported	not taken
4003569	25	82	female	1	not reported	not taken
4005070	46	72	male	5	reported	not taken
4008395	33	68	male	1	not reported	not taken
4011590	20	79	female	2	reported	not taken
4015683	37	113	male	5	reported	not taken
4018460	13	50	male	1	reported	not taken
4018870	38	79	male	1	not reported	not taken
4018970	46	136	male	1	not reported	not taken
4018972	55	77	male	2	not reported	not taken
4020048	30	136	male	2	not reported	not taken
4020804	36	62	female	1	not reported	not taken
4022065	32	52	female	1	not reported	not taken
4022071	25	66	female	1	not reported	not taken
4022081	16	91	male	4	not reported	not taken
4022093	21	57	female	2	not reported	not taken
4022126	36	64	female	4	reported	not taken
4022143	39	91	male	1	not reported	not taken
4022152	25	57	female	2	not reported	not taken
4022165	36	59	female	1	not reported	not taken
4022166	16	82	male	2	not reported	not taken
4022167	26	57	female	1	not reported	not taken
4023754	18	54	female	1	not reported	not taken
4023822	23	64	male	2	not reported	not taken
4023837	33	70	female	2	not reported	not taken
4023843	31	100	female	2	not reported	not taken
4024346	32	59	female	1	not reported	not taken
4024347	28	59	female	1	not reported	not taken
4024365	15	59	female	2	not reported	not taken
4024432	55	73	male	1	not reported	not taken
4025658	49	49	female	3	reported	not taken
4025692	5	20	male	2	not reported	not taken
4025701	36	100	male	1	not reported	not taken
4025813	20	73	female	1	not reported	not taken
4025829	29	73	female	2	not reported	not taken
4025840	49	73	male	2	not reported	not taken
4025848	86	64	male	7	reported	not taken
4025881	11	64	male	2	not reported	not taken
4025957	37	95	female	1	not reported	not taken
4025965	32	79	female	1	reported	not taken
4026865	39	68	female	1	not reported	not taken
4029640	28	68	female	1	not reported	not taken
4031746	22	64	female	1	not reported	not taken
4032896	54	84	male	2	reported	not taken
4036337	39	105	male	2	not reported	not taken
4039538	25	102	male	1	not reported	not taken
4041242	28	74	female	1	not reported	not taken
4044248	45	82	male	1	not reported	not taken
4044254	15	82	male	3	not reported	not taken
4044293	26	68	female	1	not reported	not taken
4045652	71	78	male	4	reported	not taken
4046943	51	91	male	1	not reported	not taken
4049647	0	3	male	1	not reported	not taken
4050076	27	62	female	1	not reported	not taken
4053874	50	73	male	1	not reported	not taken
4060286	42	113	male	1	not reported	not taken
4060894	18	61	male	3	not reported	not taken
4062377	43	98	male	8	reported	not taken
4062898	36	70	female	1	not reported	not taken
4062904	26	118	female	1	not reported	not taken
4066714	26	88	male	1	not reported	not taken
4069646	34	64	female	1	not reported	not taken
4069958	49	95	male	1	not reported	not taken
4070294	37	123	female	10	reported	not taken
4071790	14	57	male	2	reported	not taken
4075012	21	93	female	1	not reported	not taken
4076884	27	84	female	2	not reported	not taken
4084082	26	91	male	1	not reported	not taken
4084141	31	65	female	1	not reported	not taken
4084147	26	129	female	1	not reported	not taken
4084823	29	77	female	1	not reported	not taken
4088241	37	85	male	1	not reported	not taken
4088247	15	70	female	1	not reported	not taken
4089919	46	70	female	5	reported	not taken
4091057	41	130	male	1	not reported	not taken
4092092	20	73	male	1	reported	not taken
4092923	23	77	female	1	not reported	not taken
4096641	29	90	female	1	reported	not taken
4096998	9	56	female	2	not reported	not taken
4099103	9	54	male	3	not reported	not taken
4099159	10	36	male	3	not reported	not taken
4099251	14	85	female	2	not reported	not taken
4100597	34	59	female	1	reported	not taken
4103150	47	52	female	1	reported	not taken
4105488	30	68	female	1	not reported	not taken
4105495	41	57	female	1	reported	not taken
4105568	61	100	male	6	reported	not taken
4105791	22	50	female	1	not reported	not taken
4108246	27	82	female	4	reported	not taken
4112770	26	75	male	1	not reported	not taken
4114284	28	75	male	2	reported	not taken
4114434	21	68	female	1	not reported	not taken
4114589	23	57	female	1	not reported	not taken
4115750	58	86	female	3	reported	not taken
4117545	31	98	male	1	not reported	not taken
4119626	31	88	male	1	not reported	not taken
4120268	27	82	female	2	reported	not taken
4122295	16	86	female	1	not reported	not taken
4123673	15	75	male	4	reported	not taken
4130837	16	73	male	2	not reported	not taken
4134304	19	65	male	1	not reported	not taken
4135862	50	64	female	2	reported	not taken
4146794	17	66	male	3	reported	not taken
4151138	19	41	female	1	not reported	not taken
4151158	25	86	female	1	reported	not taken
4158723	16	55	female	1	not reported	not taken
4161188	29	115	male	4	reported	not taken
4166239	52	60	male	11	reported	not taken
4172305	27	109	male	1	reported	not taken
4186515	14	64	male	5	reported	not taken
4195419	50	90	female	4	reported	not taken
4215472	26	75	male	1	not reported	not taken
4220150	20	91	female	1	reported	not taken
4222503	22	61	male	1	not reported	not taken
4234041	29	125	male	1	not reported	not taken
4234095	24	77	male	1	not reported	not taken
4237573	33	114	female	5	reported	not taken
4240402	18	104	male	2	not reported	not taken
4241611	17	107	male	2	not reported	not taken
4247183	19	48	female	1	not reported	not taken
4260671	53	68	female	5	reported	not taken
4261312	22	82	male	1	not reported	not taken
4262375	34	75	male	1	reported	not taken
4262916	46	84	female	1	reported	not taken
4263031	34	77	female	1	reported	not taken
4263052	38	64	female	5	reported	not taken
4263085	46	107	female	1	reported	not taken
4263094	41	54	female	1	reported	not taken
4263151	26	91	male	1	reported	not taken
4263154	20	57	female	4	reported	not taken
4266441	43	84	male	3	reported	not taken
4266767	45	77	female	2	reported	not taken
4267066	29	72	female	1	reported	not taken
4268010	24	79	male	1	reported	not taken
4268931	44	128	female	4	reported	not taken
4268938	23	62	female	6	reported	not taken
4269834	34	52	female	4	reported	not taken
4270790	55	109	male	2	reported	not taken
4280371	15	59	female	3	reported	not taken
4281145	44	73	male	8	reported	not taken
4288905	14	66	male	1	reported	not taken
4297511	6	23	male	1	reported	not taken
4299105	10	54	male	2	reported	not taken
4301502	46	86	male	4	reported	not taken
4307634	23	100	male	1	not reported	not taken
4310216	28	52	female	2	reported	not taken
4313460	11	78	male	3	reported	not taken
4314935	36	54	female	2	reported	not taken
4322512	45	66	male	1	reported	not taken
4323696	31	233	male	2	not reported	not taken
4324833	18	61	male	1	not reported	not taken
4326359	64	59	female	1	reported	not taken
4326506	16	64	male	1	reported	not taken
4326683	18	84	male	1	reported	not taken
4333699	49	109	male	4	reported	not taken
4333793	17	73	male	1	reported	not taken
4340701	22	56	female	2	reported	not taken
4343489	54	79	male	3	reported	not taken
4345003	64	73	male	1	reported	not taken
4348583	48	91	male	2	reported	not taken
4353291	49	59	female	1	reported	not taken
4354584	26	96	male	1	not reported	not taken
4357188	3	7	female	1	not reported	not taken
4357868	49	83	female	1	reported	not taken
4359562	58	91	female	1	reported	not taken
4367176	59	136	female	3	reported	not taken
4369434	46	77	female	4	reported	not taken
4372208	73	40	female	2	reported	not taken
4374332	41	79	male	1	reported	not taken
4374336	41	47	female	2	reported	not taken
4377925	52	113	male	1	reported	not taken
4380940	5	35	male	1	not reported	not taken
4382782	41	82	male	1	reported	not taken
4388950	47	45	female	2	reported	not taken
4391275	26	49	female	4	reported	not taken
4391965	29	77	male	2	reported	not taken
4392256	33	89	male	1	reported	not taken
4393390	25	68	female	1	reported	not taken
4394103	31	56	female	1	reported	not taken
4397947	31	84	female	1	reported	not taken
4404508	38	62	female	1	reported	not taken
4404951	40	54	female	4	reported	not taken
4409703	47	84	male	2	reported	not taken
4412848	15	70	male	1	reported	not taken
4421681	39	54	female	8	reported	not taken
4424465	34	91	female	7	reported	not taken
4426579	1	117	female	1	not reported	not taken
4429830	53	76	female	2	reported	not taken
4433574	52	114	male	1	reported	not taken
4444312	48	72	female	7	reported	not taken
4451262	47	64	female	1	reported	not taken
4463048	40	109	male	1	reported	not taken
4463946	27	64	female	1	reported	not taken
4469163	52	70	male	2	reported	not taken
4473832	31	77	male	1	reported	not taken
4474176	47	68	female	1	reported	not taken
4475431	44	82	male	1	reported	not taken
4475471	22	61	male	1	reported	not taken
4475544	22	61	male	1	reported	not taken
4476042	56	105	female	11	reported	not taken
4478449	32	86	male	1	reported	not taken
4479435	47	86	male	5	reported	not taken
4483721	47	68	female	1	reported	not taken
4486762	41	100	male	5	reported	not taken
4488215	50	68	female	2	reported	not taken
4496151	39	64	male	1	reported	not taken
4502849	55	73	female	1	reported	not taken
4510338	41	91	male	2	reported	not taken
4514780	40	114	male	1	reported	not taken
4519854	54	83	male	6	reported	not taken
4523915	29	64	male	5	reported	not taken
4526733	39	68	female	2	reported	not taken
4535993	35	59	female	4	reported	not taken
4536005	35	64	female	1	reported	not taken
4536023	10	44	male	2	reported	not taken
4537405	20	91	female	1	reported	not taken
4537427	25	71	male	2	reported	not taken
4537430	19	82	male	1	reported	not taken
4537432	56	91	female	12	reported	not taken
4537478	15	68	male	3	reported	not taken
4537499	42	73	female	2	reported	not taken
4537666	22	76	female	1	reported	not taken
4537668	17	86	male	2	reported	not taken
4537669	18	82	male	1	reported	not taken
4537678	25	85	female	2	reported	not taken
4537680	52	64	female	4	reported	not taken
4538847	37	41	female	1	reported	not taken
4539230	51	79	female	1	reported	not taken
4543793	47	69	male	4	reported	not taken
4562173	18	73	male	4	reported	not taken
4562611	44	59	female	1	reported	not taken
4565475	32	76	female	1	reported	not taken
4578806	59	79	female	1	reported	not taken
4582605	32	86	female	1	reported	not taken
4589462	47	86	female	2	reported	not taken
4590595	58	60	female	6	reported	not taken
4591003	40	93	male	3	reported	not taken
4599964	41	82	female	5	reported	not taken
4610036	28	117	female	10	reported	not taken
4628666	18	62	male	4	reported	not taken
4661055	49	89	female	7	reported	not taken
4662122	21	131	female	4	reported	not taken
4662816	27	82	male	5	reported	not taken
4666482	62	90	male	4	reported	not taken
4672825	62	90	male	4	reported	not taken
4676574	62	90	male	4	reported	not taken
4677764	44	48	female	2	reported	not taken
4680406	62	90	male	3	reported	not taken
4681818	54	71	male	2	reported	not taken
4685764	44	54	female	2	reported	not taken
4688127	35	127	female	4	reported	not taken
4695487	45	75	female	1	reported	not taken
4695557	62	90	male	4	reported	not taken
4711610	30	73	female	1	reported	not taken
4715838	53	68	male	1	reported	not taken
4730071	54	51	female	1	reported	not taken
4744287	49	73	female	10	reported	not taken
4761127	26	75	female	1	reported	not taken
4764988	51	89	female	4	reported	not taken
4767221	57	66	female	1	reported	not taken
4773106	19	86	male	2	reported	not taken
4789432	28	91	male	3	reported	not taken
4802635	46	57	female	3	reported	not taken
4804101	43	82	female	10	reported	not taken
4811388	28	57	female	1	reported	not taken
4816037	29	123	male	1	reported	not taken
4829704	53	89	female	3	reported	not taken
4832171	55	82	female	7	reported	not taken
4832672	56	102	female	13	reported	not taken
4832795	16	68	male	2	reported	not taken
4836636	40	64	female	1	reported	not taken
4843476	35	127	female	6	reported	not taken
4843532	20	73	male	2	reported	not taken
4844533	39	100	male	1	reported	not taken
4852827	29	79	female	1	reported	not taken
4862480	20	77	male	1	reported	not taken
4862653	35	73	female	1	reported	not taken
4869947	46	147	female	2	reported	not taken
4873779	51	101	male	1	reported	not taken
4874758	51	154	male	1	reported	not taken
4880038	14	64	male	3	reported	not taken
4885432	33	91	male	1	reported	not taken
4885456	69	64	female	2	reported	not taken
4885492	18	54	female	2	reported	not taken
4885493	41	70	female	4	reported	not taken
4885499	56	77	male	3	reported	not taken
4885500	39	43	female	1	reported	not taken
4885604	30	86	male	2	reported	not taken
4885627	17	48	female	3	reported	not taken
4885653	45	64	male	1	reported	not taken
4885687	42	59	female	3	reported	not taken
4885695	26	77	female	2	reported	not taken
4885702	51	102	female	18	reported	not taken
4886552	18	62	male	4	reported	not taken
4886623	59	95	female	2	reported	not taken
4886684	54	68	male	5	reported	not taken
4897755	57	58	female	2	reported	not taken
4900574	61	65	female	3	reported	not taken
4919183	55	104	female	11	reported	not taken
4932147	44	111	male	5	reported	not taken
4938293	36	59	female	1	reported	not taken
4939120	52	59	female	7	reported	not taken
4943451	20	73	male	1	reported	not taken
4950669	54	77	male	1	reported	not taken
4951508	52	96	male	6	reported	not taken
4957583	51	61	female	4	reported	not taken
4959481	52	109	male	7	reported	not taken
4964689	67	80	female	5	reported	not taken
4978936	27	66	female	1	reported	not taken
4996865	42	118	male	4	reported	not taken
4998111	34	68	female	1	reported	not taken
5010580	46	59	female	2	reported	not taken
5016068	39	91	male	2	reported	not taken
5019883	20	91	female	1	reported	not taken
5026068	27	83	male	1	reported	not taken
5035067	54	91	female	6	reported	not taken
5046479	37	79	male	1	reported	not taken
5065977	23	75	female	1	reported	not taken
5078591	39	61	female	1	reported	not taken
5078600	46	65	female	3	reported	not taken
5078905	29	59	female	1	reported	not taken
5079575	39	79	male	1	reported	not taken
5087813	56	84	male	1	reported	not taken
5096890	52	113	male	1	reported	not taken
5097833	73	77	female	4	reported	not taken
5100130	34	107	male	2	reported	not taken
5100604	37	62	female	1	reported	not taken
5114817	50	77	female	2	reported	not taken
5117686	44	66	female	2	reported	not taken
5119335	43	92	female	9	reported	not taken
5121367	31	231	male	5	reported	not taken
5124645	24	58	female	1	reported	not taken
5133886	21	73	male	2	reported	not taken
5142183	52	72	male	12	reported	not taken
5153027	42	69	male	12	reported	not taken
5154774	50	74	female	1	reported	not taken
5187195	50	54	female	5	reported	not taken
5191576	41	59	female	1	reported	not taken
5192143	44	79	male	1	reported	not taken
5194413	47	92	female	5	reported	not taken
5195494	56	70	female	1	reported	not taken
5211439	58	70	female	1	reported	not taken
5211644	59	58	female	5	reported	not taken
5211661	13	46	male	2	reported	not taken
5225783	39	77	female	1	reported	not taken
5231238	56	100	female	7	reported	not taken
5239831	61	113	male	1	reported	not taken
5241419	23	73	male	1	reported	not taken
5243928	32	56	female	2	reported	not taken
5247303	59	58	female	5	reported	not taken
5265836	38	70	female	1	reported	not taken
5275579	20	75	female	3	reported	not taken
5279874	33	66	female	2	reported	not taken
5279924	59	58	female	2	reported	not taken
5279962	55	112	male	2	reported	not taken
5279975	45	58	female	6	reported	not taken
5280009	55	73	male	4	reported	not taken
5280138	81	93	male	10	reported	not taken
5280336	48	75	male	1	reported	not taken
5280433	42	57	female	3	reported	not taken
5280564	50	54	female	3	reported	not taken
5280600	41	38	female	2	reported	not taken
5280614	24	54	female	1	reported	not taken
5280630	29	59	male	3	reported	not taken
5280634	58	89	male	5	reported	not taken
5281949	39	51	female	6	reported	not taken
5284581	35	68	male	3	reported	not taken
5284588	46	102	male	1	reported	not taken
5284595	46	82	female	2	reported	not taken
5331070	39	82	male	5	reported	not taken
5336330	40	64	female	9	reported	not taken
5345854	61	113	male	6	reported	not taken
5356549	30	78	male	4	reported	not taken
5373422	46	57	female	3	reported	not taken
5373955	61	102	female	12	reported	not taken
5382884	42	47	female	1	reported	not taken
5408050	20	55	female	3	reported	not taken
5443708	52	44	female	3	reported	not taken
5450139	67	84	male	8	reported	not taken
5452259	41	92	female	1	reported	not taken
5495605	46	113	female	5	reported	not taken
5501776	40	90	female	6	reported	not taken
5521496	37	60	female	4	reported	taken
5528220	23	77	female	5	reported	not taken
5585813	43	128	male	4	reported	not taken
5585816	39	91	male	1	reported	not taken
5585904	57	114	female	1	reported	not taken
5585949	52	68	female	6	reported	not taken
5585958	65	77	male	1	reported	not taken
5585959	47	68	male	1	reported	not taken
5585967	52	45	female	2	reported	not taken
5585969	18	91	female	1	reported	not taken
5585984	58	82	female	6	reported	not taken
5586022	26	51	female	1	reported	not taken
5586127	29	104	male	4	reported	not taken
5587426	33	84	male	2	reported	not taken
5590889	36	98	male	11	reported	not taken
5625668	59	50	female	3	reported	not taken
5626061	43	77	male	1	reported	not taken
5629437	80	86	male	4	reported	not taken
5663233	41	75	male	1	reported	not taken
5670136	49	55	female	12	reported	not taken
5674198	18	76	male	1	reported	not taken
5676274	48	91	female	5	reported	taken
5689452	15	52	male	1	reported	not taken
5692973	26	112	male	1	reported	not taken
5696591	40	58	female	2	reported	taken
5700690	25	82	female	1	reported	not taken
5702836	30	82	female	1	reported	not taken
5704548	56	125	female	2	reported	not taken
5707103	50	77	male	1	reported	not taken
5733631	45	65	female	6	reported	not taken
5739735	41	44	female	1	reported	not taken
5743802	25	70	female	1	reported	not taken
5746890	58	74	male	1	reported	not taken
5755323	46	55	female	3	reported	taken
5782547	48	82	female	6	reported	taken
5787492	43	142	female	1	reported	not taken
5821292	35	98	male	1	reported	not taken
5827184	45	65	female	6	reported	not taken
5828705	41	105	female	1	reported	not taken
5834054	20	59	female	7	reported	taken
5834730	22	69	female	2	reported	not taken
5841159	44	88	female	1	reported	not taken
5871336	30	70	male	5	reported	not taken
5874986	52	78	female	1	reported	not taken
5875067	57	91	female	2	reported	taken
5876149	64	79	female	3	reported	not taken
5877965	29	80	female	3	reported	not taken
5878108	29	70	male	4	reported	not taken
5881528	71	59	female	5	reported	not taken
5896993	34	59	female	5	reported	not taken
5905327	38	86	female	6	reported	taken
5907753	52	51	female	7	reported	not taken
5914642	43	70	female	4	reported	not taken
5917649	77	75	male	3	reported	not taken
5918595	37	59	female	1	reported	not taken
5926016	55	68	female	2	reported	not taken
5931422	68	82	male	1	reported	not taken
5942825	33	100	male	2	reported	not taken
5946538	33	80	male	1	reported	not taken
5947222	42	55	female	8	reported	taken
5954223	39	90	female	1	reported	not taken
5956302	24	90	female	8	reported	not taken
5963456	44	86	male	1	reported	not taken
5965214	61	86	female	6	reported	not taken
5965218	52	91	male	6	reported	not taken
5978294	35	78	male	6	reported	not taken
5988222	54	61	female	3	reported	not taken
6011873	47	159	female	5	reported	not taken
6012198	44	69	female	5	reported	not taken
6012243	48	84	male	2	reported	not taken
6012257	34	64	female	1	reported	not taken
6012278	65	138	male	1	reported	not taken
6013292	50	61	female	2	reported	not taken
6013644	53	61	female	2	reported	not taken
6013781	29	73	female	4	reported	not taken
6013886	31	64	female	2	reported	not taken
6013982	54	73	female	6	reported	not taken
6015496	24	100	male	3	reported	not taken
6016169	47	91	male	5	reported	not taken
6016388	53	52	female	7	reported	taken
6019739	59	58	female	12	reported	taken
6026597	53	52	female	7	reported	taken
6027110	47	91	female	1	reported	not taken
6030626	44	84	female	1	reported	not taken
6034564	41	70	female	4	reported	not taken
6034565	59	91	female	5	reported	taken
6035346	33	95	female	1	reported	not taken
6045052	37	70	male	2	reported	not taken
6048075	56	79	male	1	reported	not taken
6050837	20	59	female	2	reported	not taken
6052624	42	110	female	2	reported	not taken
6059753	53	52	female	7	reported	taken
6074636	22	75	male	1	reported	not taken
6080045	39	90	male	3	reported	not taken
6097327	45	53	female	1	reported	not taken
6100509	76	100	male	7	reported	not taken
6107022	25	111	male	1	reported	not taken
6109251	30	59	female	5	reported	not taken
6111993	29	91	female	1	reported	not taken
6114401	59	72	female	2	reported	not taken
6141212	40	109	male	1	reported	not taken
6147365	51	98	female	8	reported	not taken
6151339	33	67	female	7	reported	not taken
6161152	37	75	female	1	reported	not taken
6167170	24	75	female	2	reported	not taken
6170821	33	67	female	7	reported	not taken
6176193	57	70	female	5	reported	not taken
6179857	45	53	female	1	reported	not taken
6180592	21	100	male	2	reported	not taken
6185036	64	90	male	3	reported	not taken
6186571	56	80	female	4	reported	not taken
6187698	74	62	female	13	reported	taken
6189655	45	82	female	1	reported	not taken
6191313	34	68	female	1	reported	not taken
6210676	54	59	female	1	reported	not taken
6216013	26	104	female	4	reported	not taken
6216191	49	112	male	1	reported	not taken
6232209	34	100	female	5	reported	not taken
6244396	50	35	female	12	reported	not taken
6257314	27	69	female	1	reported	not taken
6277573	51	68	female	1	reported	not taken
6279255	62	77	male	1	reported	not taken
6288954	47	106	female	16	reported	not taken
6307862	44	112	male	1	reported	not taken
6312830	20	152	female	5	reported	not taken
6337917	42	90	female	6	reported	not taken
6342084	48	73	male	1	reported	not taken
6367963	45	70	female	2	reported	not taken
6368902	59	66	male	2	reported	not taken
6373315	49	121	female	5	reported	not taken
6373406	18	64	male	2	reported	not taken
6373684	63	52	female	7	reported	not taken
6379747	58	92	male	1	reported	not taken
6411030	31	73	female	1	reported	not taken
6420651	52	88	female	9	reported	not taken
6425597	16	60	male	2	reported	not taken
6428656	61	76	male	10	reported	taken
6438829	54	60	male	6	reported	not taken
6439627	30	86	female	3	reported	not taken
6446225	18	65	female	1	reported	not taken
6490362	25	97	female	7	reported	not taken
6504211	50	80	male	2	reported	not taken
6507396	35	56	female	4	reported	not taken
6517462	32	109	female	8	reported	not taken
6518168	31	79	male	1	reported	not taken
6528251	73	68	female	1	reported	not taken
6554463	32	61	female	1	reported	not taken
6556886	66	80	male	3	reported	not taken
6567224	35	70	male	1	reported	not taken
6573462	44	111	female	5	reported	not taken
6580278	15	59	female	3	reported	not taken
6582601	50	55	female	3	reported	not taken
6586349	58	77	male	1	reported	not taken
6594441	30	84	female	3	reported	not taken
6623797	40	108	male	9	reported	not taken
6650605	48	83	female	9	reported	not taken
6671783	38	86	female	2	reported	not taken
6682518	34	73	female	1	reported	not taken
6684093	54	91	male	4	reported	not taken
6685433	42	75	female	9	reported	not taken
6686087	48	81	male	5	reported	not taken
6701110	22	48	female	1	reported	not taken
6701413	48	81	male	5	reported	not taken
6718430	54	64	female	1	reported	not taken
6721232	62	110	female	3	reported	not taken
6721455	62	61	female	5	reported	not taken
6723340	49	95	female	1	reported	not taken
6740642	45	59	female	1	reported	not taken
6763274	34	64	female	1	reported	not taken
6766653	48	105	male	6	reported	not taken
6775207	82	61	female	1	reported	not taken
6780786	43	50	female	2	reported	not taken
6781565	43	87	female	2	reported	not taken
6791148	55	73	female	1	reported	not taken
6791271	0	86	female	4	reported	not taken
6803863	50	70	female	3	reported	not taken
6829728	47	77	female	4	reported	taken
6858067	61	68	female	3	reported	taken
6865109	31	73	female	3	reported	taken
6892662	40	90	female	6	reported	not taken
6900341	45	68	male	5	reported	taken
6904532	47	73	female	2	reported	not taken
6905778	68	70	female	5	reported	not taken
6908866	79	67	female	5	reported	not taken
6915960	47	81	female	7	reported	not taken
6924070	80	75	male	7	reported	not taken
6927848	65	62	female	2	reported	taken
6959347	41	77	male	2	reported	not taken
6964109	19	75	female	3	reported	not taken
6964669	55	52	female	7	reported	not taken
6969232	20	94	male	1	reported	not taken
6969555	47	78	male	2	reported	not taken
6971505	51	51	female	3	reported	taken
6973601	23	82	male	1	reported	not taken
6979554	41	64	female	1	reported	not taken
6980749	40	57	female	1	reported	not taken
6996507	0	123	male	1	not reported	not taken
6996677	0	50	female	2	reported	not taken
6999122	53	78	male	6	reported	not taken
7017913	46	50	female	5	reported	not taken
7021220	15	57	female	8	reported	not taken
7024352	20	122	male	1	reported	not taken
7043957	21	66	female	1	reported	not taken
7052209	20	59	female	1	reported	not taken
7054030	57	61	female	1	reported	not taken
7058700	19	75	female	13	reported	not taken
7058914	48	54	female	4	reported	not taken
7067952	22	54	female	1	reported	not taken
7069474	61	103	female	2	reported	not taken
7069729	65	62	female	1	reported	not taken
7070351	58	73	male	3	reported	not taken
7098544	60	93	male	1	reported	not taken
7112449	37	95	male	2	reported	not taken
7119625	33	78	male	5	reported	not taken
7124638	46	100	male	1	reported	not taken
7125026	52	67	female	1	reported	not taken
7131243	24	57	female	1	reported	not taken
7134384	65	64	female	1	reported	not taken
7138047	23	73	female	3	reported	not taken
7138056	42	88	male	1	reported	not taken
7153381	52	75	male	8	reported	not taken
7161787	44	60	female	3	reported	not taken
7177607	0	63	female	1	reported	not taken
7181175	20	94	male	1	reported	not taken
7216070	35	117	female	6	reported	not taken
7218464	44	117	female	15	reported	not taken
7224590	0	63	female	4	reported	not taken
7230745	76	52	female	2	reported	not taken
7250271	26	70	female	3	reported	not taken
7251117	33	57	female	3	reported	not taken
7269162	64	91	female	6	reported	not taken
7270844	35	59	female	1	reported	not taken
7272214	25	66	female	1	reported	not taken
7287340	57	70	female	8	reported	not taken
7303980	38	60	female	2	reported	not taken
7311403	23	54	female	2	reported	not taken
7320152	52	68	female	1	reported	not taken
7335730	44	60	female	3	reported	not taken
7345740	44	60	female	3	reported	not taken
7346002	57	61	female	3	reported	not taken
7357288	23	78	female	1	reported	not taken
7357633	54	95	male	1	reported	not taken
7377944	45	121	male	6	reported	taken
7382016	40	80	female	2	reported	taken
7383141	39	69	male	1	reported	not taken
7384607	44	60	female	3	reported	not taken
7395273	30	84	female	3	reported	not taken
7397011	30	142	male	1	reported	not taken
7400572	36	64	female	1	reported	not taken
7438002	46	129	male	6	reported	taken
7456218	58	84	male	3	reported	not taken
7462630	0	89	male	3	reported	not taken
7488108	44	60	female	3	reported	not taken
7503638	50	77	female	1	reported	not taken
7506992	44	60	female	3	reported	not taken
7509414	65	70	female	4	reported	not taken
7514614	0	118	male	9	reported	not taken
7524563	44	60	female	3	reported	not taken
7526709	33	76	female	6	reported	not taken
7536029	28	73	male	1	reported	not taken
7537322	0	72	male	3	reported	not taken
7540646	53	91	male	6	reported	not taken
7549361	0	83	male	3	reported	not taken
7584986	40	86	female	2	reported	not taken
7592753	70	68	female	1	reported	not taken
7600488	70	77	female	1	reported	not taken
7603458	47	68	female	1	reported	not taken
7607284	33	54	female	1	reported	not taken
7611743	55	112	male	22	reported	not taken
7625556	47	63	female	12	reported	not taken
7631184	41	42	female	3	reported	not taken
7632112	46	89	female	4	reported	not taken
7632113	46	89	female	4	reported	not taken
7637285	64	103	male	47	reported	not taken
7644564	36	57	female	4	reported	not taken
7645442	40	82	female	17	reported	taken
7680601	67	95	female	2	reported	not taken
7701567	47	65	female	3	reported	not taken
7731150	61	88	female	1	reported	not taken
7733578	19	57	male	1	reported	not taken
7750076	42	59	female	3	reported	not taken
7759048	0	91	female	1	reported	not taken
7763483	58	61	female	2	reported	not taken
7769703	0	72	male	3	reported	not taken
7770729	0	100	male	4	reported	not taken
7771030	41	83	male	4	reported	not taken
7772744	41	84	female	2	reported	not taken
7772818	35	95	male	9	reported	not taken
7798381	46	70	female	2	reported	not taken
7808008	49	122	female	1	reported	not taken
7885306	0	52	female	2	reported	not taken
7907831	53	58	female	9	reported	taken
7911773	38	113	female	1	reported	not taken
7981525	38	56	female	3	reported	taken
7997957	64	106	female	8	reported	not taken
8018973	52	88	male	2	reported	not taken
8059200	48	85	male	3	reported	not taken
8074208	68	66	female	3	reported	not taken
8099335	58	82	female	6	reported	not taken
8112128	14	73	female	4	reported	not taken
8114526	36	72	female	3	reported	not taken
8125593	0	61	female	3	reported	not taken
8134538	0	113	male	1	reported	not taken
8135036	41	72	female	4	reported	not taken
8155418	34	65	female	1	reported	not taken
8193935	35	142	female	10	reported	not taken
8199075	22	80	female	4	reported	not taken
8199684	55	91	female	5	reported	not taken
8201027	42	65	female	11	reported	not taken
8221795	44	73	female	1	reported	not taken
8238349	25	57	female	2	reported	not taken
8287287	28	50	female	1	reported	not taken
8296624	43	75	female	1	reported	not taken
8300225	64	82	male	1	reported	not taken
8313949	38	59	female	8	reported	not taken
8334582	62	61	female	6	reported	not taken
8335211	66	145	male	21	reported	not taken
8340893	39	88	female	5	reported	not taken
8362865	44	66	female	2	reported	not taken
8363966	65	68	male	9	reported	not taken
8370417	22	70	male	2	reported	not taken
8370502	22	70	male	2	reported	not taken
8374272	16	84	male	1	reported	not taken
8431134	41	81	male	9	reported	not taken
8438213	62	88	male	2	reported	not taken
8448957	55	80	female	3	reported	not taken
8470410	39	51	female	2	reported	not taken
8470696	54	52	female	3	reported	not taken
8477591	38	86	female	1	reported	not taken
8485279	52	138	male	1	reported	not taken
8485876	50	65	female	5	reported	not taken
8494098	32	86	female	1	reported	not taken
8496819	50	58	female	2	reported	not taken
8508727	54	52	female	3	reported	not taken
8512827	31	74	female	2	reported	not taken
8549072	43	79	female	1	reported	not taken
8549423	58	102	female	4	reported	not taken
8553452	35	131	male	1	reported	not taken
8554920	52	68	female	1	reported	not taken
8575575	44	73	female	2	reported	not taken
8585197	45	78	female	6	reported	not taken
8588193	22	83	female	1	reported	not taken
8596833	59	58	female	5	reported	not taken
8605768	48	75	female	4	reported	not taken
8609518	19	91	female	2	reported	taken
8620409	23	120	male	5	reported	not taken
79531825	50	60	female	12	reported	not taken
79603553	26	90	male	3	reported	not taken
81525103	62	77	female	4	reported	not taken
82557473	59	68	female	4	reported	not taken
83156953	49	88	female	4	reported	not taken
83233722	53	73	female	6	reported	not taken
83802972	31	82	female	3	reported	not taken
84260134	64	61	female	3	reported	not taken
84943226	42	61	female	6	reported	not taken
85716233	11	46	male	3	reported	not taken
86225538	46	70	male	4	reported	not taken
86846823	41	91	male	6	reported	not taken
86905593	42	109	female	4	reported	not taken
86995673	31	80	female	3	reported	not taken
87128856	26	109	male	11	reported	not taken
87318573	58	73	female	5	reported	not taken
87638761	24	90	female	6	reported	not taken
88090133	28	90	female	5	reported	not taken
88215371	57	57	female	1	reported	not taken
88294571	62	65	female	5	reported	not taken
88368921	29	77	male	1	reported	not taken
88405171	43	61	female	5	reported	not taken
88438911	50	91	female	2	reported	not taken
89209665	29	41	female	1	reported	not taken
89364092	63	70	female	4	reported	not taken
89424054	47	76	female	13	reported	not taken
89638851	60	79	female	3	reported	not taken
89812761	34	98	female	1	reported	not taken
89897711	34	98	female	1	reported	not taken
90106354	23	66	male	2	reported	not taken
90620041	76	70	female	4	reported	not taken
90683451	46	111	male	1	reported	not taken
90938971	39	52	female	3	reported	not taken
90946231	41	79	female	3	reported	not taken
91053261	33	88	male	5	reported	not taken
91169962	55	59	female	3	reported	not taken
91273722	64	54	female	2	reported	not taken
91348082	50	75	female	2	reported	not taken
91351471	34	88	male	5	reported	not taken
91409452	63	93	male	4	reported	not taken
91703572	46	59	female	3	reported	not taken
91732002	63	93	male	4	reported	not taken
91938112	52	63	female	4	reported	not taken
92015072	55	72	female	1	reported	not taken
92068371	40	51	female	2	reported	not taken
92230191	54	50	female	10	reported	not taken
92312061	21	79	male	2	reported	taken
92408611	40	82	male	1	reported	not taken
92524371	45	63	female	5	reported	not taken
92976322	60	60	female	4	reported	not taken
93153431	56	86	female	1	reported	not taken
94155622	42	65	female	2	reported	taken
94221941	6	73	female	1	reported	not taken
94244751	55	80	male	8	reported	not taken
94347791	42	74	female	2	reported	not taken
94403231	52	71	female	1	reported	not taken
94434481	59	84	female	8	reported	not taken
94592372	42	74	female	2	reported	not taken
94678791	63	103	male	8	reported	not taken
94723931	65	82	male	1	reported	not taken
94904251	35	113	female	1	reported	not taken
94940611	43	100	male	3	reported	not taken
94987951	65	82	male	1	reported	not taken
95082741	56	57	female	2	reported	not taken
95140275	56	96	female	13	reported	not taken
95238992	55	70	female	6	reported	not taken
95637881	44	70	female	1	reported	not taken
95713231	42	75	female	1	reported	not taken
95810341	37	68	female	8	reported	not taken
95964851	53	68	female	2	reported	not taken
96035952	50	68	female	2	reported	not taken
96132692	40	72	male	1	reported	not taken
96267681	50	68	female	2	reported	not taken
96307751	50	68	female	2	reported	not taken
96637891	30	91	male	1	reported	not taken
96657541	50	88	female	1	reported	not taken
96812611	49	80	female	1	reported	not taken
96840662	63	109	male	7	reported	not taken
96881901	61	84	female	2	reported	not taken
96927891	27	86	male	1	reported	not taken
97025911	36	76	female	4	reported	not taken
97054111	36	76	female	4	reported	not taken
97084522	63	109	male	7	reported	not taken
97247851	36	76	female	4	reported	not taken
97454462	51	106	male	4	reported	not taken
97462431	57	99	male	3	reported	not taken
97691052	56	70	female	2	reported	not taken
97712091	53	82	female	3	reported	not taken
97754211	58	90	male	3	reported	not taken
97763637	49	67	male	3	reported	not taken
97798981	58	90	male	3	reported	not taken
97834231	58	90	male	3	reported	not taken
97850641	58	90	male	3	reported	not taken
97856383	56	47	male	6	reported	not taken
97866291	58	90	male	3	reported	not taken
97959233	66	70	female	8	reported	not taken
98766372	56	70	female	5	reported	not taken
98978565	63	63	female	3	reported	not taken
99066601	23	113	female	1	reported	not taken
99163812	40	89	male	1	reported	not taken
99261221	15	75	male	2	reported	not taken
99379982	71	101	female	8	reported	not taken
99605551	33	91	male	1	reported	not taken
99979674	58	52	female	8	reported	not taken
99993171	39	66	female	1	reported	not taken
100037692	27	69	female	2	not reported	not taken
100042213	64	104	female	4	not reported	not taken
100043421	42	122	female	1	not reported	not taken
100045291	55	95	female	1	not reported	not taken
100045741	38	91	male	2	not reported	not taken
100066151	59	54	female	1	not reported	not taken
100066351	32	63	female	2	not reported	not taken
100072481	42	138	female	1	not reported	not taken
100080871	50	80	female	2	reported	not taken
100093162	48	83	male	6	not reported	not taken
100117221	59	86	male	3	not reported	not taken
100124192	59	80	female	6	not reported	not taken
100128421	40	100	male	2	not reported	not taken
100130071	30	49	female	6	not reported	not taken
100130461	60	70	female	2	not reported	not taken
100133251	46	61	female	2	not reported	not taken
100133411	43	68	female	1	not reported	not taken
100133491	46	61	female	2	not reported	not taken
100133911	20	114	female	1	not reported	not taken
100144862	45	57	female	3	not reported	not taken
100153381	47	64	female	2	not reported	not taken
100153642	84	73	female	2	not reported	not taken
100153721	59	84	male	1	not reported	not taken
100156981	73	89	female	2	not reported	not taken
100157161	35	113	female	1	not reported	not taken
100157221	31	93	male	2	not reported	not taken
100159311	56	56	female	4	not reported	not taken
100164051	44	50	female	1	not reported	not taken
100164531	59	59	female	6	not reported	not taken
100164672	50	83	female	5	not reported	not taken
100171731	0	4	male	1	not reported	not taken
100187601	39	61	female	1	not reported	not taken
100187721	40	100	male	2	not reported	not taken
100196312	68	102	male	2	not reported	not taken
100207311	35	113	female	6	not reported	not taken
100208011	53	144	female	1	not reported	not taken
100210651	40	100	male	2	not reported	not taken
100210832	57	60	female	3	not reported	not taken
100214631	43	84	male	1	not reported	not taken
100224181	66	68	female	1	not reported	not taken
100225441	50	80	female	2	reported	not taken
100227042	52	49	female	2	not reported	not taken
100237341	40	100	male	2	not reported	not taken
100238371	50	80	female	2	reported	not taken
100239201	57	54	female	5	not reported	not taken
100239743	52	57	female	10	not reported	not taken
100240973	50	57	female	1	not reported	not taken
100241131	58	79	female	1	not reported	not taken
100254061	44	56	female	1	not reported	not taken
100274541	47	124	female	5	not reported	not taken
100282923	40	100	male	3	not reported	not taken
100289301	61	30	male	6	not reported	not taken
100296281	42	70	female	19	not reported	not taken
100296581	57	54	female	1	not reported	not taken
100298821	71	75	female	7	not reported	not taken
100316111	46	124	female	5	not reported	not taken
100316651	54	69	female	8	not reported	not taken
100316661	65	75	female	3	not reported	not taken
100316811	24	64	female	1	not reported	not taken
100317251	59	82	female	2	not reported	not taken
100317261	53	66	male	2	not reported	not taken
100317362	57	67	female	4	not reported	not taken
100328332	64	77	female	1	not reported	not taken
100328502	50	80	female	5	not reported	not taken
100330292	51	48	female	4	not reported	not taken
100332771	50	80	female	2	reported	not taken
100340541	24	64	female	1	not reported	not taken
100341101	59	86	male	2	not reported	not taken
100345924	78	89	female	7	not reported	not taken
100347343	60	101	male	9	not reported	not taken
100351711	59	45	female	10	not reported	not taken
100353802	39	81	female	2	not reported	not taken
100355202	19	82	male	2	not reported	not taken
100361982	56	63	female	12	not reported	not taken
100362071	47	124	female	5	not reported	not taken
100376352	30	82	male	2	not reported	not taken
100379142	37	86	female	7	not reported	not taken
100397321	57	83	male	2	not reported	not taken
100399523	60	68	female	3	not reported	not taken
100404833	61	88	male	19	not reported	not taken
100407841	56	64	female	1	not reported	not taken
100409411	40	87	male	2	not reported	not taken
100414942	49	65	female	4	not reported	not taken
100415562	42	101	male	3	reported	not taken
100417051	72	54	female	6	not reported	not taken
100417451	31	91	female	5	not reported	not taken
100421051	58	94	female	2	not reported	not taken
100423571	57	83	male	2	not reported	not taken
100433611	64	108	female	1	not reported	not taken
100449183	52	92	female	11	not reported	not taken
100458132	56	63	female	12	not reported	not taken
100467591	66	80	female	19	not reported	not taken
100472301	56	86	male	4	not reported	not taken
100476342	57	68	female	3	not reported	not taken
100476351	62	50	male	1	not reported	not taken
100478283	44	80	female	9	not reported	not taken
100486611	64	113	male	5	not reported	not taken
100488711	41	69	female	1	not reported	not taken
100490787	51	48	female	3	not reported	not taken
100491102	82	72	female	16	not reported	not taken
100505031	37	122	male	8	not reported	not taken
100505881	62	63	female	8	not reported	not taken
100510712	62	102	female	12	not reported	not taken
100511242	78	64	female	6	not reported	not taken
100511802	50	95	male	2	not reported	not taken
100511853	51	79	female	2	not reported	not taken
100520541	57	83	male	2	not reported	not taken
100523362	79	68	male	14	not reported	not taken
100523651	41	68	female	3	not reported	not taken
100524142	0	3	male	6	not reported	not taken
100524191	53	69	female	5	not reported	not taken
100524261	55	54	female	1	not reported	not taken
100524971	63	100	female	9	reported	not taken
100527074	59	54	female	7	not reported	not taken
100531583	58	91	male	9	not reported	not taken
100532622	56	63	female	12	not reported	not taken
100532981	63	89	female	8	not reported	not taken
100533736	34	52	female	3	not reported	not taken
100535853	46	115	male	9	not reported	not taken
100537052	89	70	female	10	not reported	not taken
100544371	51	91	female	6	not reported	not taken
100555721	0	4	female	5	not reported	not taken
100555771	33	80	female	5	not reported	not taken
100558191	57	83	male	2	not reported	not taken
100561892	68	61	female	6	not reported	not taken
100564142	30	98	female	3	not reported	not taken
100571711	57	83	male	2	not reported	not taken
100581881	56	109	female	1	not reported	not taken
100590571	18	75	male	1	reported	not taken
100609791	62	76	female	13	not reported	not taken
100611323	67	110	male	7	not reported	not taken
100616344	79	66	female	14	not reported	not taken
100629511	0	4	female	5	not reported	not taken
100641391	0	4	female	5	not reported	not taken
100642431	60	75	female	11	not reported	not taken
100646551	65	75	male	3	not reported	not taken
100650202	50	60	male	9	not reported	not taken
100656872	54	82	male	1	not reported	not taken
100659573	40	60	female	1	not reported	not taken
100668791	69	96	female	13	not reported	not taken
100673341	56	127	female	8	not reported	not taken
100681723	49	79	male	1	not reported	not taken
100683022	33	102	female	4	not reported	not taken
100696412	14	44	female	4	not reported	not taken
100702801	49	79	male	1	reported	not taken
100721471	61	75	female	1	not reported	not taken
100725811	55	93	male	2	not reported	not taken
100727745	18	68	male	1	reported	not taken
100738563	59	86	male	8	not reported	not taken
100747271	60	75	female	11	not reported	not taken
100755871	62	125	female	8	not reported	not taken
100756961	64	80	male	11	not reported	not taken
100770491	0	3	male	1	not reported	not taken
100770571	0	4	female	6	not reported	not taken
100774761	67	63	female	7	not reported	not taken
100775211	68	111	male	6	not reported	not taken
100776582	77	64	female	10	not reported	not taken
100777272	44	93	male	7	not reported	not taken
100789521	28	71	female	6	not reported	not taken
100791631	35	113	female	9	not reported	not taken
100792722	30	150	female	4	not reported	not taken
100792781	56	57	female	1	not reported	not taken
100805055	56	131	male	10	not reported	not taken
100805802	61	85	male	18	not reported	not taken
100807922	85	67	female	15	not reported	not taken
100814061	33	102	female	3	not reported	not taken
100815521	36	64	female	4	not reported	not taken
100815732	55	60	female	7	not reported	not taken
100823551	38	52	female	1	not reported	not taken
100825782	52	55	female	3	not reported	not taken
100831802	39	108	female	10	not reported	not taken
100836163	57	104	female	8	not reported	not taken
100847071	47	73	female	3	not reported	not taken
100849502	62	84	female	12	not reported	not taken
100851102	59	63	female	9	not reported	not taken
100889471	61	86	female	8	not reported	not taken
100890281	62	71	female	3	not reported	not taken
100892151	44	80	male	2	reported	not taken
100897651	74	83	female	4	not reported	not taken
100901611	61	86	female	7	not reported	not taken
100907063	54	82	female	8	not reported	not taken
100917631	58	59	female	3	not reported	not taken
100938281	75	58	female	18	not reported	not taken
100945891	31	73	female	3	not reported	not taken
100961521	41	97	male	3	not reported	not taken
100967601	48	133	female	2	not reported	not taken
100977941	40	82	female	6	not reported	not taken
100984941	40	96	female	9	not reported	not taken
101004071	52	109	male	3	not reported	not taken
101004573	54	76	female	3	not reported	not taken
101012861	36	73	female	3	not reported	not taken
101013531	53	66	female	1	not reported	not taken
101019451	49	74	female	5	not reported	not taken
101036751	65	84	male	3	not reported	not taken
101092282	58	97	female	11	not reported	not taken
101112741	70	101	female	19	not reported	not taken
101200961	47	82	female	2	not reported	not taken
101210261	49	95	female	3	not reported	not taken
101286481	61	86	female	7	not reported	not taken
101292761	67	98	male	11	not reported	not taken
101306473	35	52	female	1	not reported	not taken
101321111	50	78	female	1	not reported	not taken
101326961	68	92	male	11	not reported	not taken
101334601	53	64	female	1	not reported	not taken
101337171	53	83	male	7	not reported	not taken
101346472	42	61	female	3	not reported	not taken
101364501	49	99	male	6	not reported	not taken
101417402	49	73	female	4	not reported	not taken
101435841	52	142	female	10	not reported	not taken
101436722	75	54	female	3	not reported	not taken
101436901	39	118	female	1	not reported	not taken
101465782	66	91	female	2	not reported	not taken
101470811	18	59	male	1	not reported	not taken
101490391	41	64	female	6	not reported	not taken
101498742	42	92	male	2	not reported	not taken
101499901	21	80	male	6	reported	not taken
101500591	0	1	male	2	not reported	not taken
101501111	0	2	male	2	not reported	not taken
101510421	29	72	female	2	not reported	not taken
101522542	35	65	female	9	not reported	not taken
101528562	62	91	male	11	not reported	not taken
101539002	69	50	female	9	not reported	not taken
101543681	60	100	male	1	not reported	not taken
101545702	73	68	female	9	not reported	not taken
101546381	23	49	female	1	not reported	not taken
101547472	40	72	female	14	not reported	not taken
101548451	39	65	female	1	not reported	not taken
101571221	59	127	male	11	not reported	not taken
101571431	41	65	female	2	not reported	not taken
101571451	44	65	female	2	not reported	not taken
101572081	22	80	male	6	reported	not taken
101573673	59	127	male	11	not reported	not taken
101578131	43	59	female	2	not reported	not taken
101581911	22	80	male	6	not reported	not taken
101582913	33	108	male	4	not reported	not taken
101594711	56	63	female	12	not reported	not taken
101598151	57	64	female	6	not reported	not taken
101598383	66	52	male	7	not reported	not taken
101599992	55	41	female	9	not reported	not taken
101602111	60	59	female	5	not reported	not taken
101604861	59	127	male	11	not reported	not taken
101605021	60	127	male	11	not reported	not taken
101611541	49	59	female	1	not reported	not taken
101612032	32	86	female	3	not reported	not taken
101626972	32	85	male	5	not reported	not taken
101629971	66	60	female	6	not reported	not taken
101630391	60	127	male	11	not reported	not taken
101630591	23	100	female	1	not reported	not taken
101655012	59	88	male	8	not reported	not taken
101663252	58	75	female	5	not reported	not taken
101678212	44	75	female	2	not reported	not taken
101686281	46	81	female	6	not reported	not taken
101689532	44	75	female	2	not reported	not taken
101701771	25	125	male	10	not reported	not taken
101709381	60	108	male	5	not reported	not taken
101713111	55	91	female	1	not reported	not taken
101731731	65	86	male	15	not reported	not taken
101735561	44	65	female	2	not reported	not taken
101736041	0	3	male	3	not reported	not taken
101747981	63	81	male	7	not reported	not taken
101751861	42	129	male	3	not reported	not taken
101752731	64	98	female	6	not reported	not taken
101752941	63	121	female	7	not reported	not taken
101756922	65	92	male	15	not reported	not taken
101762814	33	68	female	1	not reported	not taken
101785531	67	89	male	1	not reported	not taken
101791981	51	102	female	3	not reported	not taken
101793072	24	63	female	3	not reported	not taken
101793781	58	109	female	4	not reported	not taken
101815342	50	104	female	1	not reported	not taken
101823421	19	68	male	1	not reported	not taken
101826021	46	81	female	6	not reported	not taken
101827091	53	52	female	1	not reported	not taken
101845552	52	87	male	2	not reported	not taken
101854421	49	65	female	1	not reported	not taken
101854732	26	50	female	2	not reported	not taken
101857911	46	81	female	6	not reported	not taken
101859761	60	91	male	2	not reported	not taken
101866721	46	81	female	6	not reported	not taken
101868431	46	81	female	6	not reported	not taken
101881251	46	81	female	6	not reported	not taken
101888081	33	64	female	1	not reported	not taken
101900651	33	91	female	1	not reported	not taken
101901491	43	60	female	1	not reported	not taken
101901751	46	81	female	6	not reported	not taken
101909051	46	80	female	6	not reported	not taken
101916573	30	120	female	3	reported	not taken
101919221	53	104	male	1	not reported	not taken
101919602	38	67	female	4	not reported	not taken
101922222	46	72	female	5	not reported	not taken
101925391	36	105	male	4	not reported	not taken
101927792	58	89	female	4	not reported	not taken
101927802	45	76	female	3	not reported	not taken
101945051	60	61	female	9	not reported	not taken
101960831	0	3	male	3	not reported	not taken
101967154	58	89	female	6	not reported	not taken
101971841	31	98	male	3	not reported	not taken
101989992	30	61	female	5	not reported	not taken
101995181	0	3	male	3	not reported	not taken
102002352	60	117	male	9	not reported	not taken
102011481	42	86	male	3	not reported	not taken
102030932	39	74	male	15	not reported	not taken
102033263	37	130	male	3	not reported	not taken
102038012	55	72	female	5	reported	not taken
102046701	48	68	female	1	not reported	not taken
102047824	48	80	male	7	not reported	not taken
102060741	55	62	female	1	not reported	not taken
102061311	44	95	female	10	not reported	not taken
102062751	54	80	female	1	not reported	not taken
102068561	46	104	male	1	not reported	not taken
102075561	41	98	male	1	not reported	not taken
102102492	26	88	female	1	not reported	not taken
102104521	55	127	male	11	not reported	not taken
102107781	58	100	female	4	not reported	not taken
102142021	58	54	female	1	not reported	not taken
102143023	60	73	female	4	not reported	not taken
102152433	60	79	male	12	not reported	not taken
102153105	36	90	female	3	not reported	not taken
102160721	23	48	female	1	not reported	not taken
102161011	19	75	female	3	not reported	not taken
102163512	36	82	female	5	reported	not taken
102163712	27	95	male	2	not reported	not taken
102166221	43	93	female	1	not reported	not taken
102166261	45	93	female	1	not reported	not taken
102188903	58	82	female	5	not reported	not taken
102191192	63	63	female	8	not reported	not taken
102197972	53	73	female	4	not reported	not taken
102200621	28	61	female	2	not reported	not taken
102201212	39	120	male	1	not reported	not taken
102205822	60	81	male	9	not reported	not taken
102206441	63	132	male	1	not reported	not taken
102207535	54	89	female	9	not reported	not taken
102216961	54	61	female	1	not reported	not taken
102230742	49	102	female	9	not reported	not taken
102231222	30	120	female	3	reported	not taken
102248672	30	120	female	3	reported	not taken
102251992	32	81	female	6	not reported	not taken
102259461	41	50	female	4	not reported	not taken
102279191	50	56	female	1	not reported	not taken
102280251	24	73	male	3	not reported	not taken
102280481	50	104	female	9	not reported	not taken
102281571	38	120	male	1	not reported	not taken
102285461	30	160	female	2	reported	not taken
102286921	46	80	female	6	not reported	not taken
102304731	58	89	female	4	not reported	not taken
102309451	28	61	female	2	not reported	not taken
102310521	28	61	female	2	not reported	not taken
102311651	56	96	female	6	not reported	not taken
102331672	30	160	female	3	reported	not taken
102332432	22	109	female	7	not reported	not taken
102333562	43	78	male	1	reported	not taken
102337421	26	125	male	9	not reported	not taken
102350942	64	84	female	8	not reported	not taken
102392104	49	79	female	6	not reported	not taken
102400091	28	61	female	2	not reported	not taken
102400101	28	61	female	2	not reported	not taken
102423481	53	58	female	4	not reported	not taken
102424221	34	64	female	2	not reported	taken
102432651	22	103	female	3	not reported	not taken
102436091	19	47	male	1	not reported	not taken
102444803	50	91	female	7	not reported	not taken
102450961	75	79	female	2	not reported	not taken
102460641	48	68	female	1	not reported	not taken
102464511	37	98	male	1	not reported	not taken
102502211	53	107	female	3	not reported	not taken
102507201	22	103	female	3	not reported	not taken
102530581	68	64	female	1	not reported	not taken
102538211	42	64	female	2	not reported	not taken
102547521	40	73	female	1	not reported	not taken
102562302	61	88	female	7	not reported	not taken
102597162	40	65	female	1	not reported	not taken
102609791	61	125	male	5	not reported	not taken
102610022	59	79	female	4	not reported	not taken
102610172	57	125	male	5	not reported	not taken
102610691	57	52	female	5	not reported	not taken
102620112	53	77	female	6	reported	taken
102623661	60	125	male	5	not reported	not taken
102623801	56	125	male	3	not reported	not taken
102629632	71	88	male	7	not reported	not taken
102633272	59	103	female	5	not reported	not taken
102663412	25	79	female	3	not reported	not taken
102670721	50	81	female	5	not reported	not taken
102674962	53	131	male	2	not reported	not taken
102688821	42	95	female	2	not reported	not taken
102716482	25	92	female	2	not reported	not taken
102729761	52	87	male	2	not reported	not taken
102734532	53	131	male	3	not reported	not taken
102736382	53	131	male	3	not reported	not taken
102736552	28	70	female	3	not reported	not taken
102741841	48	82	female	1	not reported	not taken
102742021	32	63	female	2	not reported	not taken
102742321	41	95	female	2	not reported	not taken
102758681	49	73	female	1	reported	not taken
102763141	45	126	female	4	not reported	not taken
102786921	76	48	male	14	reported	not taken
102800221	40	70	female	7	reported	not taken
102803092	48	91	female	2	not reported	not taken
102805322	54	101	female	2	not reported	not taken
102816602	49	82	female	7	not reported	not taken
102837202	55	118	female	3	not reported	not taken
102839202	29	82	female	4	not reported	not taken
102841062	69	73	female	2	not reported	not taken
102843801	61	100	female	4	not reported	not taken
102847164	29	70	female	3	not reported	not taken
102847491	38	55	female	1	not reported	not taken
102851871	55	72	male	5	not reported	not taken
102870881	55	72	male	5	not reported	not taken
102902352	68	104	male	6	not reported	not taken
102936502	61	80	male	7	not reported	not taken
102976471	28	68	male	1	not reported	not taken
103008572	52	87	male	3	not reported	not taken
103010971	53	82	female	4	not reported	not taken
103011771	31	90	male	2	not reported	not taken
103014121	30	51	female	7	not reported	not taken
103018111	65	85	male	7	not reported	not taken
103026201	31	76	male	2	not reported	not taken
103043941	55	72	male	5	not reported	not taken
103051292	17	68	female	3	not reported	not taken
103052131	55	72	male	5	not reported	not taken
103056132	53	67	female	4	not reported	not taken
103056152	79	91	male	2	not reported	not taken
103057951	55	72	male	5	not reported	not taken
103066921	67	98	male	1	not reported	not taken
103066992	46	67	female	1	not reported	not taken
103094371	42	115	female	5	not reported	not taken
103102481	51	66	female	3	not reported	not taken
103102701	34	91	male	1	not reported	not taken
103103201	33	57	female	2	not reported	not taken
103103452	42	118	male	4	not reported	not taken
103112871	30	51	female	7	not reported	not taken
103130034	61	77	female	4	not reported	not taken
103130811	43	63	female	5	not reported	not taken
103141621	30	51	female	7	not reported	not taken
103144891	48	77	male	2	not reported	not taken
103279221	58	79	male	3	not reported	not taken
103279671	56	68	female	3	not reported	not taken
103298421	42	49	female	4	not reported	not taken
103306491	42	49	female	4	not reported	not taken
103326651	52	56	female	4	not reported	not taken
103328412	36	64	female	2	not reported	not taken
103334021	58	78	male	3	not reported	not taken
103350942	66	39	female	4	not reported	not taken
103369011	27	79	female	1	not reported	not taken
103369992	33	57	female	7	not reported	not taken
103399741	40	79	female	1	not reported	not taken
103405671	38	60	female	4	not reported	not taken
103413912	51	89	female	7	not reported	not taken
103413942	32	122	female	2	not reported	not taken
103421571	78	81	female	3	not reported	not taken
103432781	28	109	female	4	not reported	not taken
103449511	45	55	female	2	not reported	not taken
103449752	39	107	female	1	not reported	not taken
103453214	54	116	female	4	not reported	not taken
103455132	33	72	female	10	not reported	not taken
103459831	28	68	male	2	not reported	not taken
103468731	45	113	female	1	not reported	not taken
103491572	60	113	female	4	not reported	not taken
103503321	43	61	female	1	not reported	not taken
103504291	33	68	female	1	not reported	not taken
103513731	56	100	female	2	not reported	not taken
103540932	28	73	female	2	not reported	not taken
103545433	44	91	female	8	reported	not taken
103553321	40	53	female	4	not reported	not taken
103557981	23	63	female	6	not reported	not taken
103558221	77	48	male	10	reported	not taken
103562091	28	108	female	3	not reported	not taken
103562101	0	2	female	3	not reported	not taken
103562401	73	72	female	2	not reported	not taken
103573063	43	91	female	9	reported	not taken
103574202	60	100	female	6	not reported	not taken
103577691	43	65	female	1	not reported	not taken
103588232	18	151	female	4	not reported	not taken
103604231	37	116	male	1	not reported	not taken
103605474	35	82	male	5	not reported	not taken
103611702	43	96	female	6	not reported	not taken
103612561	53	122	female	1	not reported	not taken
103635321	55	100	female	1	not reported	not taken
103654353	35	64	female	3	not reported	not taken
103663161	60	91	female	3	not reported	taken
103665171	26	63	male	1	not reported	not taken
103665421	45	65	female	1	not reported	not taken
103666733	64	104	male	2	not reported	not taken
103673221	45	66	female	1	not reported	not taken
103673421	46	78	female	1	not reported	not taken
103683002	46	105	female	8	not reported	not taken
103683732	42	70	female	5	not reported	not taken
103688371	51	91	male	4	reported	not taken
103691281	40	86	male	2	not reported	not taken
103701532	52	64	female	4	not reported	not taken
103709021	49	82	female	1	not reported	not taken
103709621	28	108	female	3	not reported	not taken
103709661	0	2	female	3	not reported	not taken
103710661	42	56	female	1	not reported	not taken
103710891	44	58	female	1	not reported	not taken
103712961	28	50	female	4	not reported	not taken
103716601	69	113	male	1	not reported	not taken
103747521	41	75	female	3	not reported	not taken
103749821	67	61	female	6	not reported	not taken
103763391	44	136	female	1	not reported	not taken
103763491	46	136	female	1	not reported	not taken
103783211	32	52	female	1	reported	not taken
103783221	60	100	female	5	not reported	not taken
103787801	33	57	female	7	not reported	not taken
103797021	43	71	female	5	not reported	not taken
103817651	50	63	female	4	not reported	not taken
103818711	40	86	male	2	not reported	not taken
103821011	25	50	female	1	not reported	not taken
103842611	49	53	female	1	not reported	not taken
103852841	42	71	female	5	not reported	not taken
103880301	42	136	female	3	not reported	not taken
103882521	39	80	male	3	not reported	not taken
103903122	57	70	female	3	not reported	not taken
103919403	14	57	female	12	reported	not taken
103925851	61	59	female	4	reported	not taken
103926301	36	73	female	2	not reported	not taken
103926831	47	109	female	2	not reported	not taken
103957971	35	118	male	1	not reported	not taken
103958141	43	75	female	4	not reported	not taken
103961112	42	83	female	1	not reported	not taken
103961631	20	111	male	1	reported	not taken
103970021	58	75	female	1	not reported	not taken
103982441	40	85	male	2	not reported	not taken
103987231	46	88	female	3	not reported	not taken
104022502	50	111	female	5	not reported	not taken
104027081	55	137	male	2	not reported	not taken
104027221	22	63	male	1	not reported	not taken
104034031	38	70	female	1	not reported	not taken
104045921	62	84	female	1	not reported	not taken
104075481	59	90	female	4	not reported	not taken
104086721	55	73	female	1	not reported	not taken
104092421	25	86	female	1	not reported	not taken
104095601	29	54	female	1	not reported	not taken
104099662	50	111	female	5	not reported	not taken
104106152	54	85	female	1	not reported	not taken
104117571	32	88	male	2	not reported	not taken
104129201	27	88	female	3	not reported	not taken
104135511	49	48	female	3	not reported	not taken
104145441	39	54	female	8	not reported	not taken
104154651	25	57	female	2	reported	not taken
104169843	52	83	female	1	not reported	not taken
104180941	42	113	female	2	not reported	not taken
104196091	40	75	male	2	not reported	not taken
104196101	29	100	male	3	not reported	not taken
104233701	49	84	male	2	not reported	not taken
104242971	37	91	female	4	not reported	not taken
104255171	28	68	female	1	not reported	not taken
104274941	29	100	male	3	not reported	not taken
104282471	23	68	female	1	not reported	not taken
104298161	23	84	female	5	not reported	not taken
104312072	30	47	female	1	not reported	not taken
104350881	43	92	female	3	not reported	not taken
104376941	52	68	female	2	not reported	not taken
104379541	27	100	male	4	reported	not taken
104381522	16	77	male	2	not reported	not taken
104383921	47	82	male	2	not reported	not taken
104392761	60	91	male	2	not reported	not taken
104393391	44	65	female	2	not reported	not taken
104396611	49	59	female	3	not reported	not taken
104399061	59	77	male	4	not reported	not taken
104401871	73	95	male	2	not reported	not taken
104403282	1	3	male	4	not reported	not taken
104426142	18	48	female	5	not reported	not taken
104456631	51	81	male	3	not reported	not taken
104471501	57	100	male	3	not reported	not taken
104473151	52	88	male	6	not reported	not taken
104481191	57	109	male	2	not reported	not taken
104503631	56	65	female	1	not reported	not taken
104510891	55	61	male	3	not reported	not taken
104525502	51	78	female	3	not reported	not taken
104529571	17	95	male	2	not reported	not taken
104541831	51	100	male	2	not reported	not taken
104572761	46	100	female	1	not reported	not taken
104574031	76	77	male	2	not reported	not taken
104594171	47	68	female	2	not reported	not taken
104609411	42	86	female	1	not reported	not taken
104627071	56	59	female	2	not reported	not taken
104637581	31	54	female	1	reported	not taken
104652683	57	68	female	2	not reported	not taken
104654111	51	59	female	1	not reported	not taken
104661821	26	68	female	3	not reported	not taken
104668812	68	104	male	2	not reported	not taken
104700191	26	47	female	2	reported	not taken
104761161	20	60	female	2	not reported	not taken
104785241	44	96	female	2	not reported	not taken
104799041	38	93	female	1	not reported	not taken
104814311	54	94	male	5	not reported	not taken
104831511	39	85	female	4	not reported	not taken
104836111	61	59	female	6	reported	not taken
104839031	34	68	female	1	not reported	not taken
104872721	54	125	male	4	not reported	not taken
104975765	30	92	female	6	reported	not taken
104986053	37	105	male	2	not reported	not taken
105012291	47	81	female	1	not reported	not taken
105017861	0	3	female	1	not reported	not taken
105021701	67	93	male	1	not reported	not taken
105048522	28	49	female	3	not reported	not taken
105070262	53	101	male	5	not reported	not taken
105075881	60	73	female	1	not reported	not taken
105077081	40	64	female	4	not reported	not taken
105088991	37	84	female	4	not reported	not taken
105091551	47	124	male	5	not reported	not taken
105100601	0	4	female	3	not reported	not taken
105105031	0	4	female	3	not reported	not taken
105113751	23	74	female	5	not reported	not taken
105121641	58	62	female	1	not reported	not taken
105138701	26	66	female	1	not reported	not taken
105174121	52	100	male	1	not reported	not taken
105174932	50	104	male	4	not reported	not taken
105221711	49	78	male	5	not reported	not taken
105238521	61	60	female	1	reported	not taken
105244501	38	92	male	1	not reported	not taken
105276471	30	50	female	1	not reported	not taken
105284041	48	84	male	2	not reported	not taken
105284301	45	109	male	1	not reported	not taken
105288341	63	57	female	2	reported	not taken
105306411	36	85	female	4	not reported	not taken
105405801	39	118	male	3	not reported	not taken
105406151	20	72	male	2	not reported	not taken
105439241	43	73	female	1	not reported	not taken
105468162	26	64	female	4	not reported	not taken
105481111	46	57	female	1	not reported	not taken
105502512	32	82	female	4	not reported	not taken
105515801	44	95	male	2	not reported	not taken
105519501	0	3	male	1	not reported	not taken
105521462	0	2	male	4	not reported	not taken
105544061	55	66	female	1	not reported	not taken
105597321	61	61	female	1	not reported	not taken
105601851	41	94	female	4	not reported	not taken
105603181	44	91	female	1	reported	not taken
105627381	46	58	female	1	not reported	not taken
105632781	54	52	female	1	not reported	not taken
105633702	30	66	female	2	not reported	not taken
105662471	0	2	male	4	not reported	not taken
105663431	55	85	male	2	not reported	not taken
105665072	49	65	female	1	not reported	not taken
105665512	36	95	male	1	not reported	not taken
105665572	35	84	female	3	reported	taken
105667851	35	84	female	3	not reported	taken
105669551	35	84	female	3	not reported	taken
105670281	36	73	female	4	not reported	not taken
105677521	0	3	male	1	not reported	not taken
105684671	0	2	male	4	not reported	not taken
105690362	40	56	female	4	not reported	not taken
105707281	41	80	female	1	not reported	not taken
105723002	52	83	female	1	not reported	not taken
105727911	0	2	male	4	not reported	not taken
105756421	46	89	female	2	not reported	not taken
105814611	41	73	female	1	not reported	not taken
105847181	49	84	male	3	not reported	not taken
105852561	47	90	female	2	not reported	not taken
105868131	28	122	male	1	not reported	not taken
105894712	47	95	male	8	not reported	not taken
105901881	26	86	female	1	not reported	not taken
105925322	38	82	female	1	not reported	not taken
105930261	43	128	male	2	not reported	not taken
105973172	0	4	male	3	not reported	not taken
105983212	61	50	female	1	not reported	not taken
105991591	75	109	male	4	not reported	not taken
106001841	0	4	male	3	not reported	not taken
106008571	33	66	female	1	reported	not taken
106014451	72	63	male	1	not reported	not taken
106060431	32	58	female	4	reported	not taken
106065641	30	77	female	1	not reported	not taken
106090241	38	136	male	4	not reported	not taken
106091401	0	4	male	3	not reported	not taken
106104371	29	86	male	3	not reported	not taken
106123551	0	3	male	1	not reported	not taken
106150841	0	4	male	3	not reported	not taken
106152741	55	104	male	6	not reported	not taken
106154331	53	58	female	1	reported	not taken
106155651	39	70	female	2	not reported	not taken
106185461	0	4	male	3	not reported	not taken
106199411	42	68	female	1	not reported	not taken
106201191	45	75	female	1	not reported	not taken
106226321	41	88	male	5	not reported	not taken
106233391	29	91	male	7	not reported	not taken
106290291	45	64	female	1	not reported	not taken
106292701	20	95	male	2	reported	not taken
106297961	57	100	male	2	not reported	not taken
106312941	19	68	female	3	not reported	not taken
106316251	44	111	male	1	not reported	not taken
106322091	44	73	female	2	not reported	not taken
106367501	0	3	male	1	not reported	not taken
106372121	29	102	female	3	not reported	not taken
106397821	48	105	female	1	not reported	not taken
106409901	78	73	male	8	reported	not taken
106411081	36	100	female	1	not reported	not taken
106424661	25	113	male	2	not reported	not taken
106424732	21	68	male	3	not reported	not taken
106459381	45	100	male	2	not reported	taken
106488972	33	68	female	1	not reported	not taken
106587581	36	64	female	3	not reported	not taken
106622511	45	86	male	2	not reported	not taken
106655731	42	70	female	1	reported	not taken
106711321	25	59	female	1	not reported	not taken
106766231	32	113	male	2	not reported	not taken
106766781	45	69	female	4	reported	not taken
106774811	35	55	female	2	not reported	not taken
106817741	60	77	male	1	not reported	not taken
941477517	32	67	male	3	reported	not taken
